# Supplementary material for: A highly accurate method for forecasting the compressor geometric variable system based on the data-driven method
Source: PLoS One. 2023 Jul 27;18(7):e0283108. doi: 10.1371/journal.pone.0283108 (PMC10374046; doi:10.1371/journal.pone.0283108)
Supplement: S1 File — (ZIP) [file pone.0283108.s001.zip]

Archive with 2 entries (2 files):
- B Type.csv
- A Type.csv
