# Supplementary material for: A highly accurate method for forecasting the compressor geometric variable system based on the data-driven method
Source: PLoS One. 2023 Jul 27;18(7):e0283108. doi: 10.1371/journal.pone.0283108 (PMC10374046; doi:10.1371/journal.pone.0283108)
Supplement: S1 File — (ZIP) [file pone.0283108.s001.zip › B Type.csv]

T12	T25	Throttle lever angle	PO	PS3	TAT	N1	N2	VSV	VBV
-34.0	14.375	24.609411239624023	3.951859951019287	188.0	-32.5	78.125	97.5	13.0	0.0
-34.0	14.25	24.609411239624023	3.951859951019287	189.0	-32.5	78.125	97.5	13.0	0.0
-34.0	14.25	24.609411239624023	3.951859951019287	188.5	-32.5	78.0	97.375	13.125	0.0
-34.0	14.25	24.609411239624023	3.951859951019287	187.0	-32.5	78.0	97.5	13.125	0.0
-34.0	14.25	24.609411239624023	3.951859951019287	188.0	-32.5	78.125	97.5	13.0	0.0
-34.0	14.25	24.609411239624023	3.951859951019287	189.0	-32.75	78.125	97.625	12.875	0.0
-34.0	14.125	24.609411239624023	3.951859951019287	188.5	-32.75	78.125	97.5	12.875	0.0
-34.0	14.125	24.609411239624023	3.951859951019287	189.0	-32.75	78.125	97.5	13.0	0.0
-34.0	14.125	24.609411239624023	3.951859951019287	188.5	-32.75	78.0	97.5	13.0	0.0
-34.0	14.125	24.609411239624023	3.951859951019287	188.5	-32.75	77.875	97.375	13.125	0.0
-34.0	14.125	24.609411239624023	3.951859951019287	187.5	-32.75	77.875	97.375	13.125	0.0
-34.0	14.125	24.609411239624023	3.951859951019287	187.0	-32.75	77.875	97.375	13.125	0.0
-34.0	14.0	24.609411239624023	3.951859951019287	187.5	-32.75	78.0	97.375	13.0	0.0
-34.0	14.0	24.609411239624023	3.951859951019287	188.0	-32.75	78.125	97.5	13.0	0.0
-34.0	14.0	24.609411239624023	3.951859951019287	189.0	-33.0	78.25	97.625	12.75	0.0
-35.0	13.875	24.609411239624023	3.951859951019287	189.5	-33.0	78.375	97.625	12.625	0.0
-35.0	14.0	24.609411239624023	3.951859951019287	190.0	-33.0	78.5	97.75	12.625	0.0
-35.0	14.0	24.609411239624023	3.951859951019287	190.5	-33.0	78.5	97.75	12.75	0.0
-35.0	14.0	24.609411239624023	3.951859951019287	190.5	-33.0	78.5	97.75	12.625	0.0
-35.0	14.0	24.609411239624023	3.951859951019287	191.0	-33.0	78.375	97.625	12.75	0.0
-35.0	14.0	24.609411239624023	3.951859951019287	190.0	-33.0	78.375	97.625	12.75	0.0
-35.0	14.125	24.609411239624023	3.951859951019287	190.5	-33.0	78.375	97.625	12.75	0.0
-35.0	14.125	24.609411239624023	3.951859951019287	190.0	-33.0	78.25	97.5	12.875	0.0
-35.0	14.125	24.609411239624023	3.951859951019287	189.5	-33.0	78.0	97.375	13.125	0.0
-35.0	14.125	24.609411239624023	3.951859951019287	188.0	-33.0	78.0	97.375	13.125	0.0
-35.0	14.0	24.609411239624023	3.951859951019287	188.0	-33.0	78.0	97.375	13.125	0.0
-35.0	14.0	24.609411239624023	3.951859951019287	187.5	-33.0	78.0	97.375	13.125	0.0
-35.0	14.0	24.609411239624023	3.951859951019287	188.0	-33.0	78.125	97.375	13.0	0.0
-35.0	14.0	24.609411239624023	3.951859951019287	188.5	-32.75	78.0	97.375	13.0	0.0
-35.0	14.0	24.609411239624023	3.951859951019287	188.5	-32.75	78.0	97.375	13.125	0.0
-35.0	14.0	24.609411239624023	3.951859951019287	188.0	-32.75	78.0	97.375	13.25	0.0
-34.0	14.0	24.609411239624023	3.951859951019287	188.5	-32.75	78.0	97.375	13.125	0.0
-34.0	14.0	24.609411239624023	3.951859951019287	188.0	-32.75	78.0	97.375	13.125	0.0
-34.0	14.0	24.609411239624023	3.9538124203681946	188.5	-32.75	78.0	97.375	13.125	0.0
-35.0	14.0	24.609411239624023	3.955764889717102	188.5	-32.75	78.0	97.375	13.125	0.0
-35.0	14.0	24.609411239624023	3.9577173590660095	188.5	-32.75	78.0	97.375	13.0	0.0
-34.0	14.125	24.609411239624023	3.959669828414917	189.0	-32.5	77.875	97.25	13.125	0.0
-34.0	14.125	24.609411239624023	3.9577173590660095	187.5	-32.5	77.625	97.125	13.5	0.0
-34.0	14.125	24.609411239624023	3.955764889717102	186.5	-32.5	77.5	97.0	13.625	0.0
-34.0	14.125	24.609411239624023	3.9538124203681946	185.5	-32.5	77.375	97.0	13.625	0.0
-34.0	14.125	24.609411239624023	3.951859951019287	185.0	-32.25	77.5	97.125	13.625	0.0
-34.0	14.0	24.609411239624023	3.951859951019287	185.5	-32.5	77.5	97.125	13.5	0.0
-34.0	14.125	24.609411239624023	3.951859951019287	186.5	-32.25	77.625	97.125	13.5	0.0
-34.0	14.0	24.609411239624023	3.951859951019287	186.0	-32.25	77.625	97.125	13.5	0.0
-34.0	14.0	24.609411239624023	3.951859951019287	186.5	-32.25	77.5	97.125	13.5	0.0
-34.0	14.0	24.609411239624023	3.951859951019287	186.5	-32.25	77.625	97.25	13.375	0.0
-34.0	14.125	24.609411239624023	3.951859951019287	186.0	-32.25	77.625	97.25	13.375	0.0
-34.0	14.125	24.609411239624023	3.951859951019287	187.0	-32.25	77.625	97.25	13.375	0.0
-34.0	14.125	24.609411239624023	3.951859951019287	186.5	-32.25	77.625	97.25	13.375	0.0
-34.0	14.0	24.609411239624023	3.951859951019287	186.5	-32.25	77.625	97.25	13.375	0.0
-34.0	14.0	24.609411239624023	3.951859951019287	187.0	-32.25	77.625	97.25	13.25	0.0
-34.0	14.0	24.609411239624023	3.951859951019287	186.5	-32.25	77.625	97.25	13.25	0.0
-34.0	14.0	24.609411239624023	3.951859951019287	186.5	-32.25	77.75	97.375	13.25	0.0
-34.0	14.0	24.609411239624023	3.951859951019287	187.0	-32.5	77.75	97.375	13.25	0.0
-34.0	14.0	24.609411239624023	3.951859951019287	187.5	-32.5	77.75	97.375	13.125	0.0
-34.0	14.0	24.609411239624023	3.951859951019287	187.0	-32.5	77.875	97.375	13.125	0.0
-34.0	14.125	24.609411239624023	3.951859951019287	187.5	-32.25	77.75	97.375	13.125	0.0
-34.0	14.125	24.609411239624023	3.951859951019287	187.0	-32.25	77.75	97.25	13.25	0.0
-34.0	14.125	24.609411239624023	3.951859951019287	187.0	-32.25	77.75	97.25	13.25	0.0
-34.0	14.125	24.609411239624023	3.951859951019287	187.0	-32.25	77.75	97.375	13.25	0.0
-34.0	14.125	24.609411239624023	3.951859951019287	187.5	-32.5	77.75	97.375	13.25	0.0
-34.0	14.125	24.609411239624023	3.951859951019287	187.5	-32.5	77.75	97.375	13.125	0.0
-34.0	14.0	24.609411239624023	3.951859951019287	187.5	-32.5	77.875	97.375	13.25	0.0
-34.0	14.0	24.609411239624023	3.951859951019287	187.0	-32.5	77.875	97.375	13.125	0.0
-34.0	14.0	24.609411239624023	3.951859951019287	187.5	-32.5	77.875	97.375	13.0	0.0
-34.0	14.0	24.609411239624023	3.951859951019287	187.5	-32.5	78.0	97.5	13.0	0.0
-34.0	14.0	24.609411239624023	3.951859951019287	188.0	-32.5	78.0	97.5	13.0	0.0
-34.0	14.0	24.609411239624023	3.951859951019287	188.5	-32.5	78.0	97.5	13.0	0.0
-34.0	14.0	24.609411239624023	3.951859951019287	188.0	-32.5	78.0	97.375	13.0	0.0
-34.0	14.0	24.609411239624023	3.951859951019287	187.5	-32.75	77.875	97.375	13.125	0.0
-34.0	14.0	24.609411239624023	3.951859951019287	188.0	-32.5	77.875	97.375	13.125	0.0
-34.0	14.0	24.609411239624023	3.951859951019287	188.0	-32.5	77.875	97.375	13.125	0.0
-34.0	14.0	24.609411239624023	3.951859951019287	187.0	-32.5	77.75	97.25	13.25	0.0
-34.0	14.0	24.609411239624023	3.951859951019287	187.0	-32.5	77.75	97.375	13.25	0.0
-34.0	14.0	24.609411239624023	3.951859951019287	187.0	-32.75	77.75	97.25	13.25	0.0
-34.0	14.0	24.609411239624023	3.951859951019287	186.5	-32.5	77.625	97.25	13.25	0.0
-34.0	13.875	24.609411239624023	3.951859951019287	186.5	-32.5	77.625	97.25	13.25	0.0
-34.0	13.875	24.609411239624023	3.951859951019287	185.0	-32.75	77.75	97.25	13.125	0.0
-34.0	13.875	24.609411239624023	3.951859951019287	187.0	-32.75	77.75	97.25	13.125	0.0
-34.0	13.875	24.609411239624023	3.951859951019287	186.5	-32.75	77.75	97.25	13.125	0.0
-34.0	13.75	24.609411239624023	3.951859951019287	186.5	-32.75	77.75	97.25	13.125	0.0
-34.0	13.75	24.609411239624023	3.951859951019287	187.0	-32.75	77.75	97.25	13.125	0.0
-34.0	13.75	24.609411239624023	3.951859951019287	186.0	-32.75	77.75	97.25	13.25	0.0
-34.0	13.75	24.609411239624023	3.951859951019287	186.5	-32.75	77.625	97.25	13.25	0.0
-34.0	13.75	24.609411239624023	3.951859951019287	186.0	-32.75	77.625	97.25	13.25	0.0
-34.0	13.75	24.609411239624023	3.951859951019287	186.0	-32.75	77.5	97.125	13.375	0.0
-34.0	13.75	24.609411239624023	3.951859951019287	185.0	-32.75	77.5	97.125	13.375	0.0
-34.0	13.75	24.609411239624023	3.951859951019287	185.5	-32.75	77.5	97.125	13.375	0.0
-34.0	13.75	24.609411239624023	3.951859951019287	185.0	-32.75	77.5	97.125	13.25	0.0
-34.0	13.625	24.609411239624023	3.951859951019287	185.5	-32.75	77.625	97.125	13.25	0.0
-34.0	13.625	24.609411239624023	3.951859951019287	185.5	-32.75	77.5	97.125	13.375	0.0
-34.0	13.625	24.609411239624023	3.951859951019287	185.0	-32.75	77.5	97.125	13.375	0.0
-34.0	13.625	24.609411239624023	3.951859951019287	185.5	-32.75	77.375	97.0	13.5	0.0
-34.0	13.625	24.609411239624023	3.951859951019287	184.0	-32.75	77.375	97.0	13.5	0.0
-34.0	13.625	24.609411239624023	3.951859951019287	184.0	-32.75	77.375	97.0	13.5	0.0
-34.0	13.625	24.609411239624023	3.951859951019287	184.0	-32.75	77.375	97.0	13.5	0.0
-34.0	13.625	24.609411239624023	3.951859951019287	185.0	-32.5	77.375	96.875	13.625	0.0
-34.0	13.625	24.609411239624023	3.951859951019287	184.0	-32.5	77.25	96.875	13.75	0.0
-34.0	13.625	24.609411239624023	3.951859951019287	184.0	-32.5	77.125	96.875	13.75	0.0
-34.0	13.625	24.609411239624023	3.951859951019287	183.5	-32.5	77.125	96.875	13.75	0.0
-34.0	13.5	24.609411239624023	3.951859951019287	183.5	-32.5	77.125	96.875	13.75	0.0
-34.0	13.5	24.609411239624023	3.951859951019287	184.0	-32.5	77.125	96.875	13.625	0.0
-34.0	13.5	24.609411239624023	3.951859951019287	183.0	-32.5	77.125	97.0	13.625	0.0
-34.0	13.5	24.609411239624023	3.951859951019287	183.5	-32.5	77.25	97.0	13.5	0.0
-34.0	13.5	24.609411239624023	3.951859951019287	184.0	-32.5	77.375	97.125	13.375	0.0
-34.0	13.5	24.609411239624023	3.951859951019287	185.0	-32.5	77.25	97.0	13.5	0.0
-34.0	13.5	24.609411239624023	3.951859951019287	184.5	-32.5	77.25	97.0	13.5	0.0
-34.0	13.5	24.609411239624023	3.951859951019287	184.0	-32.5	77.375	97.125	13.5	0.0
-34.0	13.5	24.609411239624023	3.951859951019287	184.5	-32.5	77.375	97.125	13.375	0.0
-34.0	13.5	24.609411239624023	3.951859951019287	184.5	-32.5	77.5	97.125	13.375	0.0
-34.0	13.5	24.609411239624023	3.951859951019287	185.0	-32.5	77.5	97.25	13.25	0.0
-34.0	13.5	24.609411239624023	3.951859951019287	185.0	-32.5	77.5	97.25	13.375	0.0
-34.0	13.5	24.609411239624023	3.951859951019287	185.0	-32.5	77.5	97.25	13.25	0.0
-34.0	13.5	24.609411239624023	3.951859951019287	185.0	-32.5	77.625	97.25	13.25	0.0
-34.0	13.5	24.609411239624023	3.951859951019287	185.5	-32.5	77.5	97.25	13.25	0.0
-34.0	13.5	24.609411239624023	3.951859951019287	185.5	-32.5	77.5	97.25	13.25	0.0
-34.0	13.5	24.609411239624023	3.951859951019287	186.0	-32.75	77.5	97.25	13.25	0.0
-34.0	13.5	24.609411239624023	3.951859951019287	185.0	-32.75	77.5	97.125	13.25	0.0
-34.0	13.625	24.609411239624023	3.951859951019287	185.0	-32.5	77.625	97.25	13.25	0.0
-34.0	13.625	24.609411239624023	3.951859951019287	186.0	-32.5	77.5	97.125	13.375	0.0
-34.0	13.625	24.609411239624023	3.951859951019287	185.0	-32.5	77.375	97.0	13.5	0.0
-34.0	13.625	24.609411239624023	3.951859951019287	184.0	-32.5	77.375	97.0	13.5	0.0
-34.0	13.625	24.609411239624023	3.951859951019287	184.0	-32.5	77.375	97.125	13.375	0.0
-34.0	13.625	24.609411239624023	3.951859951019287	185.0	-32.5	77.375	97.125	13.375	0.0
-34.0	13.625	24.609411239624023	3.951859951019287	184.5	-32.5	77.375	97.125	13.375	0.0
-34.0	13.5	24.609411239624023	3.951859951019287	184.5	-32.5	77.5	97.25	13.25	0.0
-34.0	13.625	24.609411239624023	3.951859951019287	185.5	-32.5	77.5	97.125	13.25	0.0
-34.0	13.625	24.609411239624023	3.951859951019287	185.5	-32.5	77.375	97.125	13.375	0.0
-34.0	13.625	24.609411239624023	3.951859951019287	184.5	-32.5	77.375	97.125	13.5	0.0
-34.0	13.625	24.609411239624023	3.951859951019287	184.5	-32.5	77.375	97.125	13.375	0.0
-34.0	13.625	24.609411239624023	3.951859951019287	185.0	-32.5	77.5	97.125	13.375	0.0
-34.0	13.625	24.609411239624023	3.951859951019287	185.0	-32.5	77.5	97.125	13.375	0.0
-34.0	13.625	24.609411239624023	3.951859951019287	185.0	-32.5	77.5	97.25	13.25	0.0
-34.0	13.625	24.609411239624023	3.951859951019287	185.0	-32.5	77.5	97.125	13.375	0.0
-34.0	13.625	24.609411239624023	3.951859951019287	185.5	-32.5	77.375	97.125	13.5	0.0
-34.0	13.625	24.609411239624023	3.951859951019287	184.0	-32.5	77.375	97.125	13.5	0.0
-34.0	13.625	24.609411239624023	3.951859951019287	184.5	-32.5	77.375	97.125	13.375	0.0
-34.0	13.625	24.609411239624023	3.9538124203681946	185.0	-32.5	77.375	97.125	13.375	0.0
-34.0	13.625	24.609411239624023	3.955764889717102	185.0	-32.5	77.5	97.125	13.375	0.0
-34.0	13.625	24.609411239624023	3.9577173590660095	185.0	-32.5	77.5	97.125	13.375	0.0
-34.0	13.75	24.609411239624023	3.959669828414917	185.5	-32.5	77.375	97.125	13.5	0.0
-34.0	13.75	24.609411239624023	3.9577173590660095	184.5	-32.5	77.25	97.0	13.625	0.0
-34.0	13.75	24.609411239624023	3.955764889717102	184.5	-32.25	77.125	96.875	13.75	0.0
-34.0	13.75	24.609411239624023	3.9538124203681946	184.0	-32.25	77.125	96.875	13.875	0.0
-34.0	13.75	24.609411239624023	3.951859951019287	183.0	-32.25	77.125	96.875	13.75	0.0
-34.0	13.75	24.609411239624023	3.951859951019287	183.0	-32.25	77.125	97.0	13.625	0.0
-34.0	13.75	24.609411239624023	3.951859951019287	184.0	-32.25	77.25	97.0	13.625	0.0
-34.0	13.75	24.609411239624023	3.951859951019287	184.0	-32.25	77.25	97.0	13.625	0.0
-34.0	13.75	24.609411239624023	3.951859951019287	184.5	-32.25	77.25	97.125	13.5	0.0
-34.0	13.75	24.609411239624023	3.951859951019287	184.5	-32.25	77.25	97.0	13.625	0.0
-34.0	13.625	24.609411239624023	3.951859951019287	184.0	-32.25	77.25	97.0	13.625	0.0
-34.0	13.75	24.609411239624023	3.951859951019287	184.0	-32.25	77.25	97.0	13.5	0.0
-34.0	13.625	24.609411239624023	3.951859951019287	184.0	-32.25	77.25	97.0	13.5	0.0
-34.0	13.625	24.609411239624023	3.951859951019287	183.5	-32.25	77.25	97.0	13.5	0.0
-34.0	13.625	24.609411239624023	3.951859951019287	184.0	-32.25	77.375	97.125	13.5	0.0
-34.0	13.625	24.609411239624023	3.951859951019287	185.0	-32.25	77.375	97.125	13.5	0.0
-34.0	13.625	24.609411239624023	3.951859951019287	184.5	-32.25	77.375	97.125	13.375	0.0
-34.0	13.625	24.609411239624023	3.951859951019287	185.0	-32.5	77.375	97.125	13.375	0.0
-34.0	13.625	24.609411239624023	3.951859951019287	185.0	-32.5	77.375	97.125	13.375	0.0
-34.0	13.625	24.609411239624023	3.951859951019287	185.0	-32.5	77.375	97.125	13.5	0.0
-34.0	13.625	24.609411239624023	3.951859951019287	184.0	-32.5	77.375	97.125	13.375	0.0
-34.0	13.625	24.609411239624023	3.951859951019287	185.0	-32.5	77.5	97.125	13.25	0.0
-34.0	13.625	24.609411239624023	3.951859951019287	185.0	-32.5	77.375	97.125	13.375	0.0
-34.0	13.625	24.609411239624023	3.951859951019287	184.5	-32.5	77.375	97.125	13.375	0.0
-34.0	13.625	24.609411239624023	3.951859951019287	184.5	-32.5	77.375	97.125	13.375	0.0
-34.0	13.625	24.609411239624023	3.951859951019287	185.0	-32.5	77.25	97.0	13.5	0.0
-34.0	13.625	24.609411239624023	3.951859951019287	184.0	-32.5	77.25	97.0	13.5	0.0
-34.0	13.625	24.609411239624023	3.951859951019287	184.0	-32.5	77.25	97.0	13.5	0.0
-34.0	13.625	24.609411239624023	3.951859951019287	184.0	-32.5	77.125	96.875	13.625	0.0
-34.0	13.5	24.609411239624023	3.951859951019287	183.0	-32.5	77.125	96.875	13.625	0.0
-34.0	13.5	24.609411239624023	3.951859951019287	184.5	-32.5	77.25	97.0	13.625	0.0
-34.0	13.5	24.609411239624023	3.951859951019287	184.0	-32.5	77.125	96.875	13.625	0.0
-34.0	13.5	24.609411239624023	3.951859951019287	183.5	-32.5	77.125	96.875	13.75	0.0
-34.0	13.5	24.609411239624023	3.951859951019287	182.5	-32.5	77.0	96.875	13.75	0.0
-34.0	13.5	24.609411239624023	3.951859951019287	183.0	-32.5	77.0	96.875	13.75	0.0
-34.0	13.375	24.609411239624023	3.951859951019287	182.5	-32.5	77.0	96.75	13.75	0.0
-34.0	13.375	24.609411239624023	3.951859951019287	182.0	-32.5	77.0	96.75	13.875	0.0
-34.0	13.375	24.609411239624023	3.951859951019287	182.0	-32.5	77.0	96.75	13.75	0.0
-34.0	13.25	24.609411239624023	3.951859951019287	182.0	-32.5	77.0	96.875	13.75	0.0
-34.0	13.25	24.609411239624023	3.951859951019287	182.5	-32.75	77.0	96.875	13.625	0.0
-34.0	13.25	24.609411239624023	3.951859951019287	182.5	-32.75	77.125	96.875	13.5	0.0
-34.0	13.125	24.609411239624023	3.951859951019287	183.0	-32.75	77.125	97.0	13.5	0.0
-34.0	13.125	24.609411239624023	3.951859951019287	183.5	-32.75	77.25	97.0	13.375	0.0
-34.0	13.125	24.609411239624023	3.951859951019287	184.0	-32.75	77.25	97.0	13.5	0.0
-34.0	13.125	24.609411239624023	3.951859951019287	183.5	-32.75	77.125	97.0	13.5	0.0
-34.0	13.125	24.609411239624023	3.9538124203681946	183.5	-32.75	77.25	97.0	13.5	0.0
-35.0	13.125	24.609411239624023	3.955764889717102	183.0	-32.75	77.25	97.0	13.375	0.0
-35.0	13.0	24.609411239624023	3.9577173590660095	184.0	-33.0	77.25	97.125	13.375	0.0
-35.0	13.125	24.609411239624023	3.959669828414917	184.5	-33.0	77.375	97.125	13.25	0.0
-35.0	13.0	24.609411239624023	3.959669828414917	184.5	-33.0	77.5	97.125	13.125	0.0
-35.0	13.0	24.609411239624023	3.959669828414917	184.5	-33.0	77.5	97.125	13.25	0.0
-35.0	13.125	24.609411239624023	3.959669828414917	185.0	-33.0	77.375	97.0	13.375	0.0
-35.0	13.125	24.609411239624023	3.959669828414917	184.5	-33.0	77.25	97.0	13.375	0.0
-35.0	13.125	24.609411239624023	3.959669828414917	183.5	-33.0	77.375	97.125	13.25	0.0
-35.0	13.125	24.609411239624023	3.959669828414917	185.0	-32.75	77.5	97.125	13.25	0.0
-35.0	13.125	24.609411239624023	3.959669828414917	185.0	-33.0	77.375	97.125	13.375	0.0
-35.0	13.125	24.609411239624023	3.959669828414917	185.5	-32.75	77.375	97.125	13.375	0.0
-35.0	13.125	24.609411239624023	3.959669828414917	184.5	-32.75	77.375	97.125	13.375	0.0
-35.0	13.125	24.609411239624023	3.959669828414917	184.5	-32.75	77.25	97.0	13.375	0.0
-35.0	13.25	24.609411239624023	3.959669828414917	183.5	-32.75	77.375	97.125	13.375	0.0
-35.0	13.25	24.609411239624023	3.959669828414917	184.5	-32.75	77.25	97.0	13.5	0.0
-35.0	13.25	24.609411239624023	3.959669828414917	184.0	-32.75	77.25	97.0	13.5	0.0
-34.0	13.25	24.609411239624023	3.959669828414917	184.0	-32.75	77.25	97.0	13.5	0.0
-34.0	13.25	24.609411239624023	3.959669828414917	183.5	-32.75	77.25	97.0	13.5	0.0
-35.0	13.25	24.609411239624023	3.959669828414917	183.0	-32.75	77.375	97.125	13.375	0.0
-35.0	13.125	24.609411239624023	3.959669828414917	184.5	-32.75	77.5	97.125	13.25	0.0
-35.0	13.125	24.609411239624023	3.959669828414917	185.0	-33.0	77.625	97.25	13.125	0.0
-35.0	13.125	24.609411239624023	3.959669828414917	186.5	-33.0	77.625	97.125	13.125	0.0
-35.0	13.25	24.609411239624023	3.959669828414917	185.0	-33.0	77.5	97.125	13.25	0.0
-35.0	13.125	24.609411239624023	3.959669828414917	184.5	-33.0	77.375	97.125	13.25	0.0
-35.0	13.125	24.609411239624023	3.959669828414917	184.0	-32.75	77.5	97.125	13.25	0.0
-35.0	13.25	24.609411239624023	3.959669828414917	185.0	-33.0	77.5	97.125	13.25	0.0
-35.0	13.125	24.609411239624023	3.959669828414917	184.5	-32.75	77.375	97.0	13.375	0.0
-35.0	13.125	24.609411239624023	3.959669828414917	184.0	-33.0	77.5	97.125	13.25	0.0
-35.0	13.125	24.609411239624023	3.959669828414917	184.5	-33.0	77.625	97.25	13.0	0.0
-35.0	13.125	24.609411239624023	3.959669828414917	185.5	-33.0	77.75	97.25	13.125	0.0
-35.0	13.125	24.609411239624023	3.959669828414917	186.5	-33.0	77.75	97.25	13.125	0.0
-35.0	13.125	24.609411239624023	3.959669828414917	186.0	-33.0	77.75	97.375	13.0	0.0
-35.0	13.125	24.609411239624023	3.959669828414917	186.5	-33.0	77.875	97.375	13.0	0.0
-35.0	13.125	24.609411239624023	3.959669828414917	187.0	-33.0	77.75	97.375	13.0	0.0
-35.0	13.125	24.609411239624023	3.959669828414917	187.0	-33.25	77.75	97.25	13.0	0.0
-35.0	13.25	24.609411239624023	3.959669828414917	186.5	-33.0	77.625	97.25	13.125	0.0
-35.0	13.25	24.609411239624023	3.959669828414917	186.0	-33.0	77.5	97.125	13.25	0.0
-35.0	13.25	24.609411239624023	3.959669828414917	185.0	-33.0	77.5	97.125	13.375	0.0
-35.0	13.25	24.609411239624023	3.959669828414917	185.0	-33.0	77.5	97.125	13.375	0.0
-35.0	13.25	24.609411239624023	3.959669828414917	185.5	-33.0	77.5	97.125	13.375	0.0
-35.0	13.25	24.609411239624023	3.959669828414917	184.5	-33.0	77.5	97.125	13.25	0.0
-35.0	13.125	24.609411239624023	3.959669828414917	185.0	-33.0	77.5	97.125	13.125	0.0
-35.0	13.125	24.609411239624023	3.959669828414917	185.5	-33.0	77.5	97.125	13.25	0.0
-35.0	13.125	24.609411239624023	3.959669828414917	185.0	-33.0	77.625	97.25	13.25	0.0
-35.0	13.125	24.609411239624023	3.959669828414917	185.5	-33.0	77.625	97.25	13.125	0.0
-35.0	13.125	24.609411239624023	3.959669828414917	186.0	-33.0	77.875	97.375	13.0	0.0
-35.0	13.125	24.609411239624023	3.959669828414917	187.0	-33.0	78.0	97.5	12.875	0.0
-35.0	13.25	24.609411239624023	3.961622357368469	188.5	-33.0	78.125	97.5	12.75	0.0
-35.0	13.25	24.609411239624023	3.9635748863220215	188.5	-33.25	78.125	97.5	12.75	0.0
-35.0	13.25	24.609411239624023	3.9655274152755737	188.5	-33.25	78.125	97.5	12.75	0.0
-35.0	13.25	24.609411239624023	3.9674799442291264	188.0	-33.25	78.125	97.5	12.75	0.0
-35.0	13.25	24.609411239624023	3.9674799442291264	188.5	-33.25	78.25	97.625	12.75	0.0
-35.0	13.25	24.609411239624023	3.9674799442291264	189.0	-33.25	78.625	98.0	12.375	0.0
-35.0	13.375	24.609411239624023	3.9674799442291264	193.5	-33.25	81.875	99.25	9.875	0.0
-35.0	13.75	24.609411239624023	3.9674799442291264	216.0	-33.25	83.875	99.75	9.25	0.0
-35.0	14.375	24.609411239624023	3.9674799442291264	227.0	-33.25	83.75	99.375	10.125	0.0
-35.0	15.125	24.609411239624023	3.9674799442291264	222.5	-33.25	84.625	100.25	8.75	0.0
-35.0	15.75	24.609411239624023	3.9674799442291264	231.0	-33.25	86.375	100.375	8.125	0.0
-35.0	16.375	24.609411239624023	3.9674799442291264	238.5	-33.25	87.125	100.375	7.875	0.0
-35.0	17.0	24.609411239624023	3.9655274152755737	241.0	-33.25	87.25	100.125	7.75	0.0
-35.0	17.5	24.609411239624023	3.9635748863220215	241.5	-33.25	87.375	99.75	7.5	0.0
-35.0	18.125	24.609411239624023	3.961622357368469	242.0	-33.25	87.375	99.5	7.625	0.0
-35.0	18.625	24.609411239624023	3.959669828414917	241.0	-33.25	87.375	99.5	7.75	0.0
-35.0	19.0	24.609411239624023	3.9557648301124573	241.0	-33.25	87.5	99.5	7.75	0.0
-35.0	19.375	24.609411239624023	3.9518598318099976	240.5	-33.25	87.5	99.5	7.75	0.0
-35.0	19.625	24.609411239624023	3.9479548335075374	241.0	-33.25	87.5	99.5	7.875	0.0
-36.0	19.875	24.609411239624023	3.9440498352050786	240.5	-33.25	87.5	99.5	7.75	0.0
-36.0	20.0	24.609411239624023	3.9381923675537123	240.5	-33.25	87.5	99.5	7.875	0.0
-36.0	20.25	24.609411239624023	3.932334899902344	240.0	-33.25	87.5	99.5	7.875	0.0
-36.0	20.375	24.609411239624023	3.926477432250977	240.0	-33.5	87.375	99.5	8.0	0.0
-36.0	20.5	24.609411239624023	3.92061996459961	239.5	-33.25	87.375	99.5	8.0	0.0
-36.0	20.625	24.609411239624023	3.914762437343598	239.0	-33.5	87.5	99.5	7.875	0.0
-36.0	20.625	24.609411239624023	3.9089049100875854	239.5	-33.5	87.375	99.5	8.0	0.0
-36.0	20.625	24.609411239624023	3.9030473828315735	238.0	-33.5	87.5	99.5	8.0	0.0
-36.0	20.625	24.609411239624023	3.8971898555755615	238.0	-33.75	87.5	99.5	7.875	0.0
-36.0	20.625	24.609411239624023	3.893284857273102	238.0	-33.75	87.5	99.375	7.875	0.0
-36.0	20.625	24.609411239624023	3.889379858970642	237.0	-34.0	87.5	99.375	8.0	0.0
-36.0	20.625	24.609411239624023	3.885474860668182	237.0	-34.0	87.5	99.375	8.125	0.0
-36.0	20.625	24.609411239624023	3.881569862365721	236.5	-34.25	87.5	99.375	8.0	0.0
-36.0	20.5	24.609411239624023	3.875712394714355	235.5	-34.25	87.375	99.25	8.0	0.0
-36.0	20.5	24.609411239624023	3.869854927062988	235.0	-34.25	87.5	99.25	8.125	0.0
-36.0	20.375	24.609411239624023	3.8639974594116206	235.5	-34.5	87.375	99.25	8.0	0.0
-37.0	20.375	24.609411239624023	3.8581399917602535	234.5	-34.5	87.375	99.25	8.0	0.0
-37.0	20.25	24.609411239624023	3.852282464504242	234.0	-34.75	87.375	99.25	8.0	0.0
-37.0	20.25	24.609411239624023	3.84642493724823	234.0	-34.75	87.375	99.25	8.0	0.0
-37.0	20.25	24.609411239624023	3.840567409992218	234.0	-34.75	87.375	99.25	8.0	0.0
-37.0	20.125	24.609411239624023	3.834709882736208	234.0	-35.0	87.25	99.25	8.0	0.0
-37.0	20.0	24.609411239624023	3.830804884433747	233.5	-35.0	87.25	99.125	8.0	0.0
-37.0	20.0	24.609411239624023	3.826899886131287	233.5	-35.0	87.25	99.125	8.0	0.0
-37.0	20.0	24.609411239624023	3.822994887828827	233.5	-35.0	87.25	99.125	8.0	0.0
-37.0	19.875	24.609411239624023	3.819089889526367	233.0	-35.25	87.25	99.125	8.0	0.0
-37.0	19.875	24.609411239624023	3.815184891223908	232.5	-35.25	87.25	99.125	8.0	0.0
-37.0	19.75	24.609411239624023	3.811279892921448	232.0	-35.25	87.25	99.125	8.0	0.0
-37.0	19.75	24.609411239624023	3.807374894618988	233.0	-35.5	87.25	99.125	8.0	0.0
-37.0	19.625	24.609411239624023	3.803469896316528	232.0	-35.5	87.25	99.125	8.0	0.0
-37.0	19.625	24.609411239624023	3.7995648980140686	231.0	-35.5	87.25	99.125	8.0	0.0
-38.0	19.5	24.609411239624023	3.795659899711609	231.0	-35.5	87.25	99.125	8.0	0.0
-38.0	19.5	24.609411239624023	3.791754901409149	231.0	-35.5	87.25	99.125	8.0	0.0
-38.0	19.375	24.609411239624023	3.7878499031066895	231.0	-35.75	87.25	99.0	8.0	0.0
-38.0	19.375	24.609411239624023	3.7839449048042297	231.0	-35.75	87.125	99.0	8.0	0.0
-38.0	19.25	24.609411239624023	3.78003990650177	230.5	-35.75	87.25	99.0	7.875	0.0
-38.0	19.25	24.609411239624023	3.7761349081993103	230.0	-36.0	87.25	99.0	8.0	0.0
-38.0	19.125	24.609411239624023	3.7722299098968506	230.5	-36.0	87.125	99.0	8.0	0.0
-38.0	19.0	24.609411239624023	3.768324911594391	229.5	-36.0	87.125	99.0	7.875	0.0
-38.0	19.0	24.609411239624023	3.764419913291931	229.5	-36.25	87.125	99.0	7.875	0.0
-38.0	18.875	24.609411239624023	3.760514914989472	229.5	-36.25	87.125	99.0	8.0	0.0
-38.0	18.875	24.609411239624023	3.756609916687012	229.0	-36.25	87.125	99.0	7.875	0.0
-38.0	18.75	24.609411239624023	3.752704918384552	228.5	-36.25	87.125	99.0	7.875	0.0
-38.0	18.75	24.609411239624023	3.748799920082092	229.0	-36.5	87.125	98.875	7.875	0.0
-38.0	18.625	24.609411239624023	3.744894921779633	228.5	-36.5	87.125	99.0	7.875	0.0
-38.0	18.5	24.609411239624023	3.740989923477173	229.0	-36.5	87.125	98.875	7.875	0.0
-38.0	18.5	24.609411239624023	3.737084925174713	228.0	-36.5	87.0	99.0	7.875	0.0
-38.0	18.5	24.609411239624023	3.733179926872253	228.0	-36.75	87.125	99.0	7.75	0.0
-39.0	18.375	24.609411239624023	3.7292749285697937	228.0	-36.75	87.125	98.875	7.875	0.0
-39.0	18.25	24.609411239624023	3.725369930267334	227.5	-36.75	87.125	98.875	7.875	0.0
-39.0	18.25	24.609411239624023	3.7214649319648734	228.0	-37.0	87.125	98.875	7.875	0.0
-39.0	18.125	24.609411239624023	3.717559933662415	227.5	-37.0	87.125	98.875	7.75	0.0
-39.0	18.0	24.609411239624023	3.713654935359955	227.0	-37.0	87.0	98.875	7.875	0.0
-39.0	18.0	24.609411239624023	3.709749937057495	226.5	-37.0	87.0	98.875	7.875	0.0
-39.0	17.875	24.609411239624023	3.7077974081039433	227.0	-37.25	87.0	98.875	7.875	0.0
-39.0	17.875	24.609411239624023	3.705844879150391	226.0	-37.25	87.0	98.875	7.875	0.0
-39.0	17.75	24.609411239624023	3.703892350196839	226.5	-37.25	87.0	98.875	7.875	0.0
-39.0	17.75	24.609411239624023	3.7019398212432875	226.5	-37.25	87.0	98.875	7.875	0.0
-39.0	17.625	24.609411239624023	3.6980348229408255	226.0	-37.25	86.875	98.75	7.875	0.0
-39.0	17.625	24.609411239624023	3.6941298246383667	225.5	-37.5	87.0	98.875	7.75	0.0
-39.0	17.5	24.609411239624023	3.690224826335907	225.5	-37.5	87.0	98.75	7.875	0.0
-39.0	17.5	24.609411239624023	3.6863198280334473	225.5	-37.5	87.0	98.75	7.875	0.0
-39.0	17.375	24.609411239624023	3.682414829730988	225.0	-37.5	87.0	98.75	7.75	0.0
-39.0	17.375	24.609411239624023	3.678509831428528	225.5	-37.75	86.875	98.75	7.875	0.0
-39.0	17.25	24.609411239624023	3.674604833126068	224.5	-37.75	86.875	98.75	7.75	0.0
-40.0	17.25	24.609411239624023	3.670699834823608	225.0	-37.75	86.875	98.75	7.75	0.0
-40.0	17.125	24.609411239624023	3.668747365474701	224.5	-37.75	86.875	98.75	7.875	0.0
-40.0	17.125	24.609411239624023	3.6667948961257935	224.5	-38.0	86.875	98.75	7.75	0.0
-40.0	17.0	24.609411239624023	3.664842426776886	224.5	-38.0	87.0	98.75	7.75	0.0
-40.0	17.0	24.609411239624023	3.6628899574279785	224.5	-38.0	86.875	98.75	7.75	0.0
-40.0	16.875	24.609411239624023	3.658984959125519	224.0	-38.0	86.875	98.75	7.75	0.0
-40.0	16.875	24.609411239624023	3.655079960823058	223.5	-38.0	86.875	98.625	7.75	0.0
-40.0	16.875	24.609411239624023	3.6511749625206	223.5	-38.25	86.875	98.75	7.75	0.0
-40.0	16.75	24.609411239624023	3.64726996421814	223.5	-38.25	86.875	98.625	7.75	0.0
-40.0	16.75	24.609411239624023	3.6453174352645874	223.0	-38.25	86.875	98.625	7.75	0.0
-40.0	16.625	24.609411239624023	3.643364906311035	223.0	-38.25	86.875	98.625	7.75	0.0
-40.0	16.625	24.609411239624023	3.641412377357483	223.5	-38.25	86.875	98.625	7.75	0.0
-40.0	16.5	24.609411239624023	3.63945984840393	223.0	-38.25	86.875	98.75	7.75	0.0
-40.0	16.5	24.609411239624023	3.635554850101472	223.0	-38.5	86.5	98.5	7.875	0.0
-40.0	16.375	24.609411239624023	3.6316498517990112	220.5	-38.5	85.5	98.125	8.625	0.0
-40.0	16.25	24.609411239624023	3.6277448534965515	216.5	-38.5	84.75	97.875	9.625	0.0
-40.0	16.125	24.609411239624023	3.623839855194092	210.0	-38.5	85.25	98.625	8.5	0.0
-40.0	15.875	24.609411239624023	3.621887385845184	216.5	-38.75	86.75	98.75	7.25	0.0
-40.0	15.875	24.609411239624023	3.619934916496277	222.5	-38.75	86.5	98.5	8.0	0.0
-40.0	15.75	24.609411239624023	3.617982447147369	220.5	-38.75	86.0	98.25	8.375	0.0
-41.0	15.75	24.609411239624023	3.6160299777984615	218.0	-38.75	85.25	98.0	8.875	0.0
-41.0	15.625	24.609411239624023	3.6140774488449083	214.5	-38.75	84.75	97.875	9.5	0.0
-41.0	15.5	24.609411239624023	3.612124919891357	210.5	-38.75	84.0	98.0	10.25	0.0
-41.0	15.375	24.609411239624023	3.610172390937805	206.5	-38.75	83.375	98.125	10.75	0.0
-41.0	15.125	24.609411239624023	3.608219861984253	203.5	-38.75	83.0	98.25	11.0	0.0
-41.0	14.875	24.609411239624023	3.608219861984253	201.0	-39.0	82.5	98.25	11.0	0.0
-41.0	14.625	24.609411239624023	3.608219861984253	199.0	-39.0	82.25	98.125	11.0	0.0
-41.0	14.375	24.609411239624023	3.608219861984253	197.5	-38.75	82.25	98.125	11.125	0.0
-41.0	14.0	24.609411239624023	3.608219861984253	197.5	-39.0	82.25	98.125	11.0	0.0
-41.0	13.75	24.609411239624023	3.608219861984253	197.5	-39.0	82.125	98.125	11.0	0.0
-41.0	13.625	24.609411239624023	3.608219861984253	197.0	-39.0	81.625	97.75	11.625	0.0
-41.0	13.375	24.609411239624023	3.608219861984253	193.0	-39.0	80.875	97.625	12.125	0.0
-41.0	13.125	24.609411239624023	3.608219861984253	189.5	-38.75	80.5	97.375	12.25	0.0
-41.0	12.875	24.609411239624023	3.608219861984253	187.0	-38.75	79.875	97.25	12.625	0.0
-41.0	12.375	24.609411239624023	3.608219861984253	182.5	-38.75	79.5	97.125	12.625	0.0
-41.0	12.125	24.609411239624023	3.608219861984253	181.0	-39.0	79.0	96.875	12.875	0.0
-41.0	11.875	24.609411239624023	3.608219861984253	179.0	-38.75	78.625	96.75	13.0	0.0
-41.0	11.5	24.609411239624023	3.608219861984253	177.0	-38.75	78.375	96.5	13.125	0.0
-41.0	11.25	24.609411239624023	3.608219861984253	175.5	-38.75	78.0	96.375	13.25	0.0
-40.0	10.875	24.609411239624023	3.608219861984253	173.5	-38.75	78.0	96.5	13.125	0.0
-40.0	10.5	24.609411239624023	3.608219861984253	173.5	-38.75	78.0	96.5	13.0	0.0
-40.0	10.375	24.609411239624023	3.608219861984253	175.0	-38.75	78.375	96.875	12.5	0.0
-40.0	10.125	24.609411239624023	3.608219861984253	177.0	-38.75	78.75	97.0	12.125	0.0
-40.0	10.0	24.609411239624023	3.608219861984253	179.5	-38.75	79.125	97.25	11.875	0.0
-40.0	10.0	24.609411239624023	3.608219861984253	182.0	-38.75	79.625	97.375	11.5	0.0
-40.0	10.0	24.609411239624023	3.608219861984253	184.5	-38.75	80.0	97.5	11.375	0.0
-41.0	10.0	24.609411239624023	3.608219861984253	187.5	-38.75	80.5	97.75	10.875	0.0
-41.0	10.125	24.609411239624023	3.608219861984253	190.5	-38.75	80.875	97.875	10.75	0.0
-41.0	10.25	24.609411239624023	3.608219861984253	192.0	-39.0	81.25	98.0	10.5	0.0
-41.0	10.375	24.609411239624023	3.608219861984253	195.0	-39.0	81.5	98.125	10.5	0.0
-41.0	10.5	24.609411239624023	3.608219861984253	195.0	-38.75	81.625	98.125	10.375	0.0
-41.0	10.75	24.609411239624023	3.608219861984253	196.0	-38.75	81.75	98.25	10.375	0.0
-41.0	10.875	24.609411239624023	3.608219861984253	197.0	-38.75	82.125	98.375	10.0	0.0
-41.0	11.0	24.609411239624023	3.608219861984253	200.5	-38.75	82.5	98.625	9.75	0.0
-41.0	11.125	24.609411239624023	3.608219861984253	203.5	-38.75	82.875	98.75	9.625	0.0
-41.0	11.375	24.609411239624023	3.608219861984253	205.0	-38.75	83.125	98.75	9.5	0.0
-41.0	11.5	24.609411239624023	3.608219861984253	207.0	-38.75	83.125	98.75	9.625	0.0
-41.0	11.75	24.609411239624023	3.6062673926353455	207.0	-38.75	83.125	98.75	9.75	0.0
-41.0	12.0	24.609411239624023	3.604314923286438	206.0	-38.75	83.0	98.75	9.75	0.0
-41.0	12.0	24.609411239624023	3.6023624539375305	205.0	-38.75	83.0	98.75	9.875	0.0
-41.0	12.125	24.609411239624023	3.600409984588623	205.0	-38.75	83.0	98.625	9.875	0.0
-41.0	12.25	24.609411239624023	3.600409984588623	205.0	-38.75	82.875	98.625	9.875	0.0
-41.0	12.25	24.609411239624023	3.600409984588623	204.5	-38.75	82.875	98.625	10.0	0.0
-41.0	12.375	24.609411239624023	3.600409984588623	204.5	-38.75	82.75	98.5	10.125	0.0
-41.0	12.375	24.609411239624023	3.600409984588623	203.5	-38.75	82.25	98.25	10.625	0.0
-41.0	12.375	24.609411239624023	3.600409984588623	200.0	-38.75	81.875	98.125	10.875	0.0
-41.0	12.375	24.609411239624023	3.600409984588623	198.0	-38.75	81.75	98.125	10.875	0.0
-41.0	12.25	24.609411239624023	3.600409984588623	197.5	-38.75	81.75	98.125	10.75	0.0
-41.0	12.125	24.609411239624023	3.600409984588623	197.5	-38.75	81.625	98.0	11.125	0.0
-41.0	12.125	24.609411239624023	3.600409984588623	196.5	-38.5	81.375	97.875	11.25	0.0
-41.0	12.0	24.609411239624023	3.600409984588623	195.0	-38.5	81.375	98.0	11.125	0.0
-41.0	11.875	24.609411239624023	3.600409984588623	195.0	-38.5	81.625	98.125	10.75	0.0
-41.0	11.875	24.609411239624023	3.600409984588623	197.0	-38.5	81.875	98.25	10.625	0.0
-41.0	11.875	24.609411239624023	3.600409984588623	198.0	-38.5	81.875	98.25	10.625	0.0
-41.0	11.875	24.609411239624023	3.600409984588623	198.5	-38.5	81.625	98.0	11.0	0.0
-41.0	11.875	24.609411239624023	3.600409984588623	196.5	-38.5	81.125	97.75	11.625	0.0
-41.0	11.875	24.609411239624023	3.600409984588623	192.5	-38.5	80.75	97.625	11.625	0.0
-41.0	11.75	24.609411239624023	3.600409984588623	191.5	-38.5	80.5	97.625	11.75	0.0
-41.0	11.625	24.609411239624023	3.600409984588623	190.0	-38.25	80.5	97.75	11.5	0.0
-40.0	11.625	24.609411239624023	3.600409984588623	191.0	-38.25	80.5	97.625	11.375	0.0
-40.0	11.5	24.609411239624023	3.600409984588623	190.5	-38.25	79.5	97.125	12.625	0.0
-40.0	11.375	24.609411239624023	3.600409984588623	183.5	-38.25	78.25	96.5	13.375	0.0
-40.0	11.0	24.609411239624023	3.600409984588623	175.0	-38.25	77.25	96.125	13.75	0.0
-40.0	10.75	24.609411239624023	3.600409984588623	170.0	-38.25	76.75	96.0	13.875	0.0
-40.0	10.375	24.609411239624023	3.600409984588623	168.5	-38.25	76.75	96.125	13.5	0.0
-40.0	10.0	24.609411239624023	3.600409984588623	169.5	-38.25	76.75	96.0	13.5	0.0
-40.0	9.75	24.609411239624023	3.600409984588623	169.0	-38.25	76.375	95.75	13.875	0.0
-40.0	9.375	24.609411239624023	3.600409984588623	166.5	-38.25	76.0	95.625	14.125	0.0
-40.0	9.125	24.609411239624023	3.600409984588623	165.0	-38.25	75.875	95.625	14.0	0.0
-40.0	8.875	24.609411239624023	3.600409984588623	165.0	-38.25	76.0	95.75	13.75	0.0
-40.0	8.625	24.609411239624023	3.600409984588623	165.5	-38.25	76.0	95.75	13.75	0.0
-40.0	8.375	24.609411239624023	3.600409984588623	165.0	-38.25	75.625	95.5	14.125	0.0
-40.0	8.25	24.609411239624023	3.600409984588623	163.0	-38.25	75.125	95.125	14.625	0.0
-40.0	8.0	24.609411239624023	3.600409984588623	160.0	-38.25	74.875	95.0	14.5	0.0
-40.0	7.75	24.609411239624023	3.600409984588623	157.0	-38.25	74.25	94.875	15.0	0.0
-40.0	7.375	24.609411239624023	3.600409984588623	155.5	-38.25	74.5	95.125	14.375	0.0
-40.0	7.25	24.609411239624023	3.600409984588623	158.0	-38.25	74.625	95.25	14.25	0.0
-40.0	7.125	24.609411239624023	3.600409984588623	158.0	-38.25	74.875	95.375	14.0	0.0
-40.0	7.0	24.609411239624023	3.600409984588623	160.5	-38.25	75.625	95.875	13.375	0.0
-40.0	6.875	24.609411239624023	3.600409984588623	165.0	-38.25	76.5	96.25	12.875	0.0
-40.0	6.875	24.609411239624023	3.600409984588623	169.0	-38.25	77.375	96.75	12.5	0.0
-40.0	7.125	24.609411239624023	3.600409984588623	174.5	-38.25	78.125	97.0	12.0	0.0
-40.0	7.25	24.609411239624023	3.600409984588623	178.0	-38.25	78.625	97.125	11.75	0.0
-40.0	7.375	24.609411239624023	3.600409984588623	182.0	-38.25	79.0	97.125	11.625	0.0
-40.0	7.625	24.609411239624023	3.600409984588623	182.5	-38.25	78.875	97.125	11.875	0.0
-40.0	7.875	24.609411239624023	3.600409984588623	182.5	-38.25	79.0	97.25	11.75	0.0
-40.0	8.125	24.609411239624023	3.600409984588623	182.5	-38.25	78.875	97.125	12.0	0.0
-40.0	8.25	24.609411239624023	3.600409984588623	182.0	-38.25	78.75	97.125	12.0	0.0
-40.0	8.375	24.609411239624023	3.600409984588623	181.5	-38.25	78.625	97.0	12.125	0.0
-40.0	8.5	24.609411239624023	3.600409984588623	180.5	-38.25	78.125	96.75	12.625	0.0
-40.0	8.5	24.609411239624023	3.600409984588623	176.5	-38.25	77.625	96.5	13.0	0.0
-40.0	8.375	24.609411239624023	3.600409984588623	174.0	-38.25	77.5	96.5	13.0	0.0
-40.0	8.375	24.609411239624023	3.600409984588623	173.5	-38.25	77.375	96.5	12.875	0.0
-40.0	8.25	24.609411239624023	3.600409984588623	173.0	-38.25	77.5	96.625	12.875	0.0
-40.0	8.25	24.609411239624023	3.600409984588623	174.5	-38.25	77.875	96.875	12.375	0.0
-40.0	8.25	24.609411239624023	3.600409984588623	176.5	-38.25	78.25	97.0	12.0	0.0
-40.0	8.25	24.609411239624023	3.600409984588623	178.5	-38.25	78.375	97.125	12.125	0.0
-40.0	8.25	24.609411239624023	3.600409984588623	179.0	-38.25	79.0	97.375	11.25	0.0
-40.0	8.375	24.609411239624023	3.600409984588623	184.0	-38.25	80.375	97.875	10.5	0.0
-40.0	8.625	24.609411239624023	3.600409984588623	192.0	-38.25	81.625	98.375	9.875	0.0
-40.0	9.0	24.609411239624023	3.600409984588623	199.5	-38.25	82.375	98.625	9.75	0.0
-40.0	9.5	24.609411239624023	3.600409984588623	203.0	-38.25	82.875	98.75	9.375	0.0
-40.0	9.875	24.609411239624023	3.600409984588623	206.0	-38.25	82.375	98.375	10.25	0.0
-40.0	10.125	24.609411239624023	3.600409984588623	201.0	-38.25	81.625	98.0	10.875	0.0
-40.0	10.375	24.609411239624023	3.600409984588623	197.0	-38.25	80.75	97.5	11.75	0.0
-40.0	10.5	24.609411239624023	3.600409984588623	190.0	-38.25	79.75	97.25	12.375	0.0
-40.0	10.375	24.609411239624023	3.600409984588623	185.0	-38.25	78.625	96.75	13.0	0.0
-40.0	10.25	24.609411239624023	3.600409984588623	178.5	-38.25	77.75	96.375	13.375	0.0
-40.0	10.0	24.609411239624023	3.600409984588623	173.5	-38.25	77.0	96.0	13.625	0.0
-40.0	9.625	24.609411239624023	3.600409984588623	169.5	-38.25	76.625	95.875	13.75	0.0
-40.0	9.375	24.609411239624023	3.600409984588623	168.5	-38.25	76.875	96.125	13.375	0.0
-40.0	9.0	24.609411239624023	3.600409984588623	170.5	-38.25	77.0	96.25	13.125	0.0
-40.0	8.875	24.609411239624023	3.600409984588623	171.0	-38.25	77.25	96.5	12.875	0.0
-40.0	8.75	24.609411239624023	3.600409984588623	172.5	-38.25	77.375	96.5	12.75	0.0
-40.0	8.625	24.609411239624023	3.600409984588623	173.5	-38.25	77.625	96.625	12.75	0.0
-40.0	8.5	24.609411239624023	3.600409984588623	175.0	-38.25	77.625	96.625	12.625	0.0
-40.0	8.375	24.609411239624023	3.600409984588623	174.0	-38.25	77.25	96.375	13.0	0.0
-40.0	8.375	24.609411239624023	3.600409984588623	172.5	-38.25	77.0	96.125	13.25	0.0
-40.0	8.25	24.609411239624023	3.600409984588623	170.5	-38.25	76.375	95.75	13.875	0.0
-40.0	8.125	24.609411239624023	3.600409984588623	167.0	-38.25	75.625	95.375	14.25	0.0
-40.0	7.875	24.609411239624023	3.600409984588623	162.5	-38.25	75.125	95.25	14.5	0.0
-40.0	7.625	24.609411239624023	3.600409984588623	160.0	-38.25	75.125	95.375	14.125	0.0
-40.0	7.5	24.609411239624023	3.600409984588623	160.0	-38.25	75.125	95.25	14.25	0.0
-40.0	7.25	24.609411239624023	3.600409984588623	160.5	-38.25	74.75	95.0	14.625	0.0
-40.0	7.125	24.609411239624023	3.600409984588623	158.0	-38.25	74.625	95.0	14.625	0.0
-40.0	6.875	24.609411239624023	3.600409984588623	158.0	-38.25	74.625	95.125	14.625	0.0
-40.0	6.75	24.609411239624023	3.600409984588623	158.5	-38.25	74.875	95.25	14.125	0.0
-40.0	6.625	24.609411239624023	3.600409984588623	159.5	-38.25	75.0	95.375	14.125	0.0
-40.0	6.5	24.609411239624023	3.600409984588623	160.5	-38.25	75.25	95.625	13.75	0.0
-40.0	6.5	24.609411239624023	3.600409984588623	162.0	-38.25	75.5	95.625	13.625	0.0
-40.0	6.5	24.609411239624023	3.600409984588623	163.5	-38.25	75.625	95.75	13.625	0.0
-40.0	6.5	24.609411239624023	3.600409984588623	164.0	-38.0	75.625	95.75	13.625	0.0
-40.0	6.5	24.609411239624023	3.600409984588623	164.0	-38.0	75.625	95.75	13.625	0.0
-40.0	6.5	24.609411239624023	3.600409984588623	164.5	-38.25	75.75	95.75	13.625	0.0
-40.0	6.5	24.609411239624023	3.600409984588623	164.5	-38.0	75.75	95.75	13.625	0.0
-40.0	6.5	24.609411239624023	3.600409984588623	164.5	-38.25	75.75	95.75	13.5	0.0
-40.0	6.5	24.609411239624023	3.600409984588623	165.0	-38.25	75.75	95.75	13.5	0.0
-40.0	6.5	24.609411239624023	3.600409984588623	165.0	-38.25	75.875	95.75	13.5	0.0
-40.0	6.5	24.609411239624023	3.600409984588623	165.0	-38.25	75.75	95.75	13.5	0.0
-40.0	6.5	24.609411239624023	3.600409984588623	165.5	-38.25	75.75	95.75	13.5	0.0
-40.0	6.5	24.609411239624023	3.600409984588623	165.0	-38.25	75.75	95.75	13.625	0.0
-40.0	6.5	24.609411239624023	3.600409984588623	164.5	-38.25	75.75	95.75	13.625	0.0
-40.0	6.5	24.609411239624023	3.600409984588623	164.5	-38.25	75.75	95.75	13.5	0.0
-40.0	6.375	24.609411239624023	3.600409984588623	164.5	-38.25	75.75	95.75	13.5	0.0
-40.0	6.375	24.609411239624023	3.600409984588623	165.0	-38.25	75.75	95.875	13.5	0.0
-40.0	6.375	24.609411239624023	3.600409984588623	165.0	-38.25	75.75	95.75	13.5	0.0
-40.0	6.375	24.609411239624023	3.600409984588623	165.0	-38.25	75.875	95.875	13.5	0.0
-40.0	6.375	24.609411239624023	3.600409984588623	165.5	-38.25	75.875	95.875	13.375	0.0
-40.0	6.25	24.609411239624023	3.600409984588623	165.5	-38.25	75.875	95.875	13.375	0.0
-40.0	6.375	24.609411239624023	3.600409984588623	165.5	-38.25	75.875	95.875	13.375	0.0
-40.0	6.25	24.609411239624023	3.600409984588623	165.5	-38.25	75.875	95.875	13.375	0.0
-40.0	6.25	24.609411239624023	3.600409984588623	165.5	-38.5	75.875	95.75	13.5	0.0
-40.0	6.25	24.609411239624023	3.600409984588623	165.0	-38.5	75.875	95.875	13.375	0.0
-40.0	6.25	24.609411239624023	3.600409984588623	165.0	-38.5	75.875	95.875	13.375	0.0
-40.0	6.125	24.609411239624023	3.600409984588623	165.0	-38.5	75.875	95.875	13.375	0.0
-40.0	6.125	24.609411239624023	3.600409984588623	165.5	-38.5	75.875	95.875	13.375	0.0
-40.0	6.125	24.609411239624023	3.600409984588623	165.5	-38.5	75.875	95.875	13.375	0.0
-40.0	6.125	24.609411239624023	3.600409984588623	165.5	-38.5	76.0	95.875	13.25	0.0
-40.0	6.125	24.609411239624023	3.600409984588623	165.5	-38.5	76.0	95.875	13.25	0.0
-40.0	6.125	24.609411239624023	3.600409984588623	165.5	-38.5	76.0	95.875	13.375	0.0
-40.0	6.0	24.609411239624023	3.600409984588623	165.5	-38.75	76.0	95.875	13.25	0.0
-40.0	6.0	24.609411239624023	3.6023624539375305	165.5	-38.75	76.0	95.875	13.25	0.0
-40.0	6.0	24.609411239624023	3.604314923286438	165.5	-38.75	75.875	95.875	13.375	0.0
-40.0	6.0	24.609411239624023	3.6062673926353455	165.0	-38.75	75.875	95.75	13.375	0.0
-40.0	6.0	24.609411239624023	3.608219861984253	165.0	-38.75	75.875	95.75	13.375	0.0
-40.0	5.875	24.609411239624023	3.608219861984253	165.0	-38.75	75.875	95.75	13.375	0.0
-40.0	5.875	24.609411239624023	3.608219861984253	164.5	-38.75	75.875	95.75	13.375	0.0
-40.0	5.875	24.609411239624023	3.608219861984253	164.5	-38.75	75.875	95.75	13.375	0.0
-40.0	5.875	24.609411239624023	3.608219861984253	165.0	-38.75	75.875	95.75	13.375	0.0
-40.0	5.875	24.609411239624023	3.608219861984253	164.5	-38.75	75.875	95.75	13.375	0.0
-40.0	5.875	24.609411239624023	3.608219861984253	164.5	-38.75	75.875	95.75	13.375	0.0
-40.0	5.875	24.609411239624023	3.608219861984253	164.5	-38.75	75.875	95.75	13.375	0.0
-40.0	5.75	24.609411239624023	3.608219861984253	164.5	-38.75	75.75	95.75	13.375	0.0
-40.0	5.75	24.609411239624023	3.608219861984253	164.0	-38.75	75.875	95.875	13.375	0.0
-40.0	5.75	24.609411239624023	3.608219861984253	165.0	-38.75	76.0	95.875	13.125	0.0
-40.0	5.75	24.609411239624023	3.608219861984253	165.5	-39.0	76.125	95.875	13.125	0.0
-40.0	5.75	24.609411239624023	3.608219861984253	166.0	-38.75	76.125	95.875	13.125	0.0
-40.0	5.75	24.609411239624023	3.608219861984253	166.0	-38.75	76.125	95.875	13.125	0.0
-40.0	5.75	24.609411239624023	3.608219861984253	166.0	-39.0	76.125	95.875	13.25	0.0
-40.0	5.75	24.609411239624023	3.608219861984253	166.5	-38.75	76.0	95.875	13.25	0.0
-40.0	5.75	24.609411239624023	3.608219861984253	165.5	-39.0	76.125	95.875	13.25	0.0
-41.0	5.75	24.609411239624023	3.608219861984253	165.5	-38.75	76.125	95.875	13.25	0.0
-41.0	5.75	24.609411239624023	3.608219861984253	166.0	-38.75	76.125	95.875	13.25	0.0
-41.0	5.75	24.609411239624023	3.608219861984253	166.0	-39.0	76.125	96.0	13.125	0.0
-41.0	5.875	24.609411239624023	3.608219861984253	166.5	-38.75	76.125	96.0	13.125	0.0
-41.0	5.875	24.609411239624023	3.608219861984253	166.0	-38.75	76.25	96.0	13.125	0.0
-41.0	5.875	24.609411239624023	3.608219861984253	166.0	-38.75	76.25	96.0	13.125	0.0
-41.0	5.875	24.609411239624023	3.608219861984253	166.5	-38.75	76.375	96.125	13.0	0.0
-40.0	5.875	24.609411239624023	3.608219861984253	167.5	-38.75	76.375	96.125	13.0	0.0
-40.0	5.875	24.609411239624023	3.608219861984253	167.0	-38.75	76.5	96.125	13.0	0.0
-40.0	6.0	24.609411239624023	3.608219861984253	167.5	-38.75	76.5	96.25	12.875	0.0
-41.0	6.0	24.609411239624023	3.608219861984253	168.0	-38.75	76.625	96.125	12.875	0.0
-41.0	6.0	24.609411239624023	3.608219861984253	168.0	-38.75	76.75	96.25	12.875	0.0
-41.0	6.125	24.609411239624023	3.608219861984253	169.5	-38.75	76.875	96.375	12.75	0.0
-41.0	6.125	24.609411239624023	3.608219861984253	170.0	-38.75	76.875	96.375	12.75	0.0
-41.0	6.25	24.609411239624023	3.608219861984253	170.0	-38.75	77.0	96.375	12.75	0.0
-41.0	6.25	24.609411239624023	3.608219861984253	170.5	-38.75	77.0	96.375	12.75	0.0
-41.0	6.25	24.609411239624023	3.608219861984253	170.5	-38.75	77.125	96.5	12.625	0.0
-41.0	6.375	24.609411239624023	3.608219861984253	172.0	-38.75	77.125	96.5	12.625	0.0
-41.0	6.375	24.609411239624023	3.608219861984253	172.0	-38.75	77.25	96.5	12.5	0.0
-41.0	6.375	24.609411239624023	3.608219861984253	172.5	-38.75	77.375	96.625	12.5	0.0
-41.0	6.5	24.609411239624023	3.608219861984253	172.5	-38.75	77.5	96.625	12.375	0.0
-41.0	6.5	24.609411239624023	3.608219861984253	173.0	-38.75	77.625	96.75	12.375	0.0
-41.0	6.625	24.609411239624023	3.608219861984253	174.0	-38.75	77.75	96.75	12.25	0.0
-41.0	6.75	24.609411239624023	3.608219861984253	174.5	-38.75	77.75	96.75	12.25	0.0
-41.0	6.75	24.609411239624023	3.608219861984253	175.0	-38.75	77.875	96.75	12.25	0.0
-41.0	6.875	24.609411239624023	3.608219861984253	176.0	-38.75	77.875	96.75	12.25	0.0
-41.0	6.875	24.609411239624023	3.608219861984253	175.5	-38.75	77.875	96.75	12.25	0.0
-41.0	6.875	24.609411239624023	3.608219861984253	175.5	-38.75	77.875	96.75	12.25	0.0
-41.0	7.0	24.609411239624023	3.608219861984253	176.0	-38.75	78.0	96.875	12.125	0.0
-41.0	7.0	24.609411239624023	3.608219861984253	176.5	-39.0	78.0	96.75	12.25	0.0
-41.0	7.125	24.609411239624023	3.608219861984253	175.5	-39.0	78.0	96.875	12.25	0.0
-41.0	7.125	24.609411239624023	3.608219861984253	176.0	-39.0	78.0	96.75	12.125	0.0
-41.0	7.125	24.609411239624023	3.608219861984253	176.0	-38.75	78.0	96.75	12.25	0.0
-41.0	7.125	24.609411239624023	3.608219861984253	176.0	-39.0	77.875	96.75	12.375	0.0
-41.0	7.25	24.609411239624023	3.608219861984253	175.5	-38.75	77.875	96.75	12.375	0.0
-41.0	7.25	24.609411239624023	3.608219861984253	175.0	-39.0	77.875	96.75	12.25	0.0
-41.0	7.25	24.609411239624023	3.610172390937805	176.0	-39.0	77.875	96.75	12.375	0.0
-41.0	7.25	24.609411239624023	3.612124919891357	175.5	-39.0	77.875	96.75	12.375	0.0
-41.0	7.25	24.609411239624023	3.6140774488449083	174.5	-38.75	77.875	96.75	12.25	0.0
-41.0	7.25	24.609411239624023	3.6160299777984615	175.5	-39.0	77.875	96.75	12.25	0.0
-41.0	7.25	24.609411239624023	3.6160299777984615	174.5	-39.0	77.875	96.75	12.25	0.0
-41.0	7.25	24.609411239624023	3.6160299777984615	175.0	-39.0	78.0	96.875	12.125	0.0
-41.0	7.25	24.609411239624023	3.6160299777984615	176.0	-39.0	78.0	96.875	12.25	0.0
-41.0	7.25	24.609411239624023	3.6160299777984615	176.0	-39.0	78.0	96.75	12.25	0.0
-41.0	7.25	24.609411239624023	3.6140774488449083	176.0	-39.0	78.0	96.875	12.25	0.0
-41.0	7.25	24.609411239624023	3.612124919891357	176.0	-38.75	78.125	96.875	12.25	0.0
-41.0	7.375	24.609411239624023	3.610172390937805	176.0	-39.0	78.125	96.875	12.125	0.0
-41.0	7.375	24.609411239624023	3.608219861984253	176.5	-38.75	78.125	96.875	12.125	0.0
-41.0	7.375	24.609411239624023	3.610172390937805	176.5	-38.75	78.125	96.875	12.125	0.0
-41.0	7.375	24.609411239624023	3.612124919891357	176.5	-38.75	78.25	97.0	12.0	0.0
-41.0	7.5	24.609411239624023	3.6140774488449083	177.5	-38.75	78.25	96.875	12.125	0.0
-41.0	7.5	24.609411239624023	3.6160299777984615	177.5	-38.75	78.375	97.0	12.0	0.0
-41.0	7.5	24.609411239624023	3.6160299777984615	177.5	-38.75	78.375	96.875	12.125	0.0
-41.0	7.625	24.609411239624023	3.6160299777984615	177.0	-38.75	78.375	97.0	12.0	0.0
-41.0	7.625	24.609411239624023	3.6160299777984615	178.0	-38.75	78.5	97.0	12.0	0.0
-41.0	7.625	24.609411239624023	3.6160299777984615	178.5	-38.75	78.5	97.0	11.875	0.0
-41.0	7.75	24.609411239624023	3.6160299777984615	178.5	-38.75	78.625	97.125	11.875	0.0
-41.0	7.75	24.609411239624023	3.6160299777984615	179.0	-38.75	78.625	97.0	11.875	0.0
-41.0	7.75	24.609411239624023	3.6160299777984615	179.0	-38.75	78.625	97.125	11.875	0.0
-41.0	7.875	24.609411239624023	3.6160299777984615	179.5	-38.75	78.75	97.125	11.875	0.0
-41.0	7.875	24.609411239624023	3.6160299777984615	179.5	-38.75	78.75	97.125	11.875	0.0
-41.0	7.875	24.609411239624023	3.6160299777984615	179.5	-38.75	78.875	97.125	11.75	0.0
-41.0	8.0	24.609411239624023	3.6160299777984615	180.5	-38.75	78.875	97.125	11.875	0.0
-41.0	8.0	24.609411239624023	3.6160299777984615	180.0	-38.75	78.875	97.125	11.75	0.0
-41.0	8.0	24.609411239624023	3.6140774488449083	180.5	-38.75	80.875	98.125	9.875	0.0
-41.0	8.375	24.609411239624023	3.612124919891357	194.5	-38.75	84.375	99.25	7.75	0.0
-41.0	8.875	24.609411239624023	3.610172390937805	215.0	-38.75	85.25	98.75	8.125	0.0
-41.0	9.375	24.609411239624023	3.608219861984253	215.5	-38.75	85.125	98.5	8.125	0.0
-41.0	10.0	24.609411239624023	3.608219861984253	215.0	-38.75	85.25	98.25	7.625	0.0
-41.0	10.625	24.609411239624023	3.608219861984253	215.5	-38.75	85.375	98.125	8.0	0.0
-41.0	11.125	24.609411239624023	3.608219861984253	216.0	-38.75	85.5	98.125	7.875	0.0
-41.0	11.5	24.609411239624023	3.608219861984253	216.0	-38.75	85.25	98.0	8.25	0.0
-41.0	11.875	24.609411239624023	3.608219861984253	214.0	-38.5	85.125	98.0	8.25	0.0
-41.0	12.125	24.609411239624023	3.608219861984253	214.0	-38.5	85.25	98.125	8.25	0.0
-41.0	12.375	24.609411239624023	3.608219861984253	215.0	-38.5	85.375	98.125	8.25	0.0
-41.0	12.75	24.609411239624023	3.608219861984253	215.0	-38.5	85.375	98.125	8.25	0.0
-41.0	13.0	24.609411239624023	3.608219861984253	215.5	-38.5	85.375	98.125	8.25	0.0
-41.0	13.125	24.609411239624023	3.608219861984253	215.5	-38.5	85.0	97.875	8.75	0.0
-41.0	13.25	24.609411239624023	3.608219861984253	213.0	-38.5	84.875	97.875	8.75	0.0
-41.0	13.375	24.609411239624023	3.608219861984253	213.0	-38.5	84.625	97.875	9.625	0.0
-41.0	13.5	24.609411239624023	3.608219861984253	210.0	-38.5	84.375	98.25	9.75	0.0
-41.0	13.625	24.609411239624023	3.608219861984253	209.5	-38.5	84.25	98.375	10.125	0.0
-41.0	13.75	24.609411239624023	3.608219861984253	209.0	-38.25	83.625	98.375	11.0	0.0
-41.0	13.625	24.609411239624023	3.608219861984253	204.0	-38.25	83.0	98.375	11.0	0.0
-41.0	13.625	24.609411239624023	3.6062673926353455	201.0	-38.25	82.625	98.25	11.125	0.0
-41.0	13.5	24.609411239624023	3.604314923286438	199.5	-38.25	82.25	98.0	11.5	0.0
-41.0	13.375	24.609411239624023	3.6023624539375305	196.5	-38.25	81.75	97.875	11.75	0.0
-41.0	13.125	24.609411239624023	3.600409984588623	193.5	-38.25	81.375	97.875	11.75	0.0
-41.0	13.0	24.609411239624023	3.600409984588623	191.5	-38.25	80.75	97.5	12.375	0.0
-41.0	12.75	24.609411239624023	3.600409984588623	187.5	-38.0	80.125	97.375	12.625	0.0
-41.0	12.5	24.609411239624023	3.600409984588623	184.0	-38.25	79.75	97.125	12.625	0.0
-41.0	12.25	24.609411239624023	3.600409984588623	182.0	-38.0	79.75	97.25	12.5	0.0
-41.0	12.0	24.609411239624023	3.600409984588623	182.5	-38.0	79.625	97.125	12.625	0.0
-40.0	11.75	24.609411239624023	3.600409984588623	182.0	-38.0	79.125	96.875	13.0	0.0
-40.0	11.5	24.609411239624023	3.600409984588623	178.5	-38.0	78.625	96.625	13.25	0.0
-40.0	11.25	24.609411239624023	3.600409984588623	176.0	-38.0	78.625	96.875	13.0	0.0
-40.0	11.0	24.609411239624023	3.600409984588623	177.0	-38.0	78.75	96.875	12.75	0.0
-40.0	10.75	24.609411239624023	3.600409984588623	177.5	-38.0	78.375	96.625	13.0	0.0
-40.0	10.625	24.609411239624023	3.600409984588623	176.0	-38.0	78.0	96.375	13.375	0.0
-40.0	10.25	24.609411239624023	3.600409984588623	173.0	-38.0	77.5	96.125	13.625	0.0
-40.0	10.125	24.609411239624023	3.600409984588623	170.0	-38.0	77.25	96.0	13.75	0.0
-40.0	9.875	24.609411239624023	3.600409984588623	169.0	-38.0	77.125	96.0	13.625	0.0
-40.0	9.625	24.609411239624023	3.600409984588623	169.0	-37.75	77.0	96.0	13.75	0.0
-40.0	9.5	24.609411239624023	3.600409984588623	168.5	-38.0	76.875	95.875	13.75	0.0
-40.0	9.25	24.609411239624023	3.600409984588623	167.0	-37.75	76.875	96.0	13.625	0.0
-40.0	9.0	24.609411239624023	3.600409984588623	168.5	-37.75	77.125	96.25	13.375	0.0
-40.0	9.0	24.609411239624023	3.600409984588623	169.5	-37.75	77.375	96.375	13.0	0.0
-40.0	8.875	24.609411239624023	3.600409984588623	171.0	-37.75	77.375	96.375	13.0	0.0
-40.0	8.75	24.609411239624023	3.600409984588623	171.0	-37.75	77.375	96.375	13.125	0.0
-40.0	8.75	24.609411239624023	3.600409984588623	171.0	-37.75	77.375	96.375	13.125	0.0
-40.0	8.75	24.609411239624023	3.600409984588623	172.5	-37.75	77.625	96.625	12.75	0.0
-40.0	8.75	24.609411239624023	3.600409984588623	173.5	-37.75	78.125	97.0	12.25	0.0
-40.0	8.75	24.609411239624023	3.600409984588623	177.5	-37.75	78.375	97.0	12.375	0.0
-40.0	8.75	24.609411239624023	3.600409984588623	178.5	-37.75	78.375	97.0	12.25	0.0
-40.0	8.875	24.609411239624023	3.600409984588623	178.0	-37.75	78.375	97.0	12.375	0.0
-40.0	8.875	24.609411239624023	3.600409984588623	178.0	-37.75	78.125	96.875	12.625	0.0
-40.0	8.875	24.609411239624023	3.600409984588623	176.5	-37.75	77.875	96.625	12.75	0.0
-40.0	8.875	24.609411239624023	3.600409984588623	174.5	-37.75	77.75	96.625	12.875	0.0
-40.0	8.875	24.609411239624023	3.600409984588623	174.0	-37.75	77.625	96.625	12.875	0.0
-40.0	8.875	24.609411239624023	3.600409984588623	174.0	-37.75	77.75	96.625	12.75	0.0
-40.0	8.875	24.609411239624023	3.600409984588623	174.0	-37.5	78.0	96.875	12.625	0.0
-40.0	8.875	24.609411239624023	3.600409984588623	176.5	-37.75	78.375	97.125	12.25	0.0
-40.0	8.875	24.609411239624023	3.600409984588623	179.0	-37.75	78.75	97.25	12.0	0.0
-40.0	9.0	24.609411239624023	3.600409984588623	180.5	-37.75	78.875	97.25	11.875	0.0
-40.0	9.0	24.609411239624023	3.600409984588623	181.5	-37.5	79.0	97.25	11.875	0.0
-40.0	9.125	24.609411239624023	3.600409984588623	181.5	-37.5	79.125	97.375	11.875	0.0
-40.0	9.25	24.609411239624023	3.600409984588623	182.0	-37.5	79.25	97.375	11.75	0.0
-40.0	9.375	24.609411239624023	3.600409984588623	183.0	-37.5	79.375	97.375	11.75	0.0
-40.0	9.5	24.609411239624023	3.600409984588623	183.5	-37.5	79.375	97.375	11.875	0.0
-40.0	9.625	24.609411239624023	3.600409984588623	183.0	-37.5	79.5	97.5	11.625	0.0
-40.0	9.75	24.609411239624023	3.600409984588623	184.0	-37.5	79.625	97.5	11.5	0.0
-40.0	9.875	24.609411239624023	3.600409984588623	185.5	-37.5	79.875	97.625	11.375	0.0
-40.0	10.0	24.609411239624023	3.600409984588623	186.5	-37.5	79.5	97.375	12.0	0.0
-40.0	10.0	24.609411239624023	3.600409984588623	183.0	-37.5	79.125	97.25	12.25	0.0
-40.0	10.0	24.609411239624023	3.600409984588623	181.0	-37.5	78.875	97.25	12.375	0.0
-40.0	10.0	24.609411239624023	3.600409984588623	180.5	-37.5	78.875	97.25	12.125	0.0
-40.0	10.0	24.609411239624023	3.600409984588623	181.0	-37.5	78.875	97.25	12.125	0.0
-40.0	10.0	24.609411239624023	3.600409984588623	181.0	-37.5	79.0	97.375	12.125	0.0
-40.0	10.0	24.609411239624023	3.600409984588623	182.0	-37.5	79.25	97.5	11.75	0.0
-40.0	10.0	24.609411239624023	3.600409984588623	183.0	-37.5	79.5	97.5	11.625	0.0
-40.0	10.0	24.609411239624023	3.600409984588623	184.5	-37.25	79.625	97.625	11.5	0.0
-40.0	10.125	24.609411239624023	3.600409984588623	185.5	-37.25	79.875	97.625	11.375	0.0
-40.0	10.25	24.609411239624023	3.600409984588623	186.5	-37.25	79.75	97.625	11.625	0.0
-40.0	10.25	24.609411239624023	3.600409984588623	185.0	-37.25	79.75	97.625	11.625	0.0
-40.0	10.375	24.609411239624023	3.600409984588623	185.5	-37.25	79.875	97.625	11.5	0.0
-40.0	10.375	24.609411239624023	3.600409984588623	186.0	-37.25	79.875	97.625	11.5	0.0
-40.0	10.5	24.609411239624023	3.600409984588623	185.5	-37.5	79.75	97.625	11.625	0.0
-40.0	10.5	24.609411239624023	3.600409984588623	185.5	-37.25	79.75	97.5	11.75	0.0
-40.0	10.5	24.609411239624023	3.600409984588623	184.5	-37.25	79.625	97.5	11.75	0.0
-40.0	10.5	24.609411239624023	3.600409984588623	184.0	-37.5	79.625	97.5	11.75	0.0
-40.0	10.5	24.609411239624023	3.600409984588623	184.0	-37.25	79.625	97.5	11.75	0.0
-40.0	10.625	24.609411239624023	3.600409984588623	184.5	-37.25	79.75	97.625	11.625	0.0
-40.0	10.625	24.609411239624023	3.600409984588623	185.0	-37.25	79.75	97.625	11.625	0.0
-40.0	10.625	24.609411239624023	3.600409984588623	185.0	-37.25	79.75	97.625	11.625	0.0
-40.0	10.625	24.609411239624023	3.600409984588623	185.5	-37.25	79.75	97.625	11.625	0.0
-40.0	10.75	24.609411239624023	3.600409984588623	184.5	-37.25	79.75	97.625	11.625	0.0
-40.0	10.75	24.609411239624023	3.600409984588623	184.5	-37.25	79.75	97.625	11.75	0.0
-39.0	10.75	24.609411239624023	3.600409984588623	185.0	-37.25	79.875	97.625	11.5	0.0
-39.0	10.75	24.609411239624023	3.600409984588623	185.5	-37.25	79.75	97.625	11.625	0.0
-39.0	10.75	24.609411239624023	3.600409984588623	185.5	-37.0	79.625	97.5	11.875	0.0
-39.0	10.75	24.609411239624023	3.600409984588623	184.0	-37.0	79.375	97.375	12.125	0.0
-39.0	10.75	24.609411239624023	3.600409984588623	182.0	-37.0	79.0	97.25	12.375	0.0
-39.0	10.625	24.609411239624023	3.600409984588623	180.0	-37.0	78.5	97.0	12.75	0.0
-39.0	10.625	24.609411239624023	3.600409984588623	176.5	-37.0	78.0	96.75	13.125	0.0
-39.0	10.5	24.609411239624023	3.600409984588623	175.0	-37.25	77.625	96.375	13.375	0.0
-39.0	10.25	24.609411239624023	3.600409984588623	172.0	-37.25	77.375	96.375	13.375	0.0
-39.0	10.0	24.609411239624023	3.600409984588623	171.5	-37.25	77.375	96.375	13.25	0.0
-39.0	9.875	24.609411239624023	3.600409984588623	172.0	-37.0	77.5	96.5	13.125	0.0
-39.0	9.75	24.609411239624023	3.600409984588623	172.5	-37.0	77.5	96.625	13.0	0.0
-39.0	9.625	24.609411239624023	3.600409984588623	172.0	-37.0	77.25	96.375	13.375	0.0
-39.0	9.5	24.609411239624023	3.600409984588623	171.0	-37.25	77.0	96.125	13.625	0.0
-39.0	9.375	24.609411239624023	3.600409984588623	170.0	-37.25	77.0	96.125	13.5	0.0
-39.0	9.25	24.609411239624023	3.600409984588623	169.5	-37.25	76.875	96.125	13.625	0.0
-39.0	9.125	24.609411239624023	3.600409984588623	168.5	-37.25	76.75	96.0	13.625	0.0
-39.0	9.0	24.609411239624023	3.600409984588623	168.0	-37.0	76.5	95.875	13.875	0.0
-39.0	8.875	24.609411239624023	3.600409984588623	166.5	-37.0	76.25	95.75	14.0	0.0
-39.0	8.75	24.609411239624023	3.600409984588623	165.0	-37.25	76.0	95.75	14.0	0.0
-39.0	8.625	24.609411239624023	3.600409984588623	164.0	-37.0	75.875	95.625	14.125	0.0
-39.0	8.5	24.609411239624023	3.600409984588623	164.0	-37.0	75.875	95.75	14.0	0.0
-39.0	8.375	24.609411239624023	3.600409984588623	164.0	-37.25	76.0	95.875	13.75	0.0
-39.0	8.25	24.609411239624023	3.600409984588623	165.5	-37.25	76.25	96.0	13.5	0.0
-39.0	8.125	24.609411239624023	3.600409984588623	167.0	-37.25	76.625	96.25	13.25	0.0
-39.0	8.125	24.609411239624023	3.600409984588623	168.5	-37.25	76.875	96.375	13.0	0.0
-39.0	8.125	24.609411239624023	3.600409984588623	169.5	-37.25	77.125	96.5	12.875	0.0
-39.0	8.25	24.609411239624023	3.600409984588623	171.0	-37.25	77.375	96.625	12.75	0.0
-39.0	8.25	24.609411239624023	3.600409984588623	173.0	-37.25	77.625	96.75	12.625	0.0
-39.0	8.25	24.609411239624023	3.600409984588623	173.5	-37.25	77.625	96.75	12.625	0.0
-39.0	8.375	24.609411239624023	3.600409984588623	174.5	-37.25	77.75	96.875	12.625	0.0
-39.0	8.5	24.609411239624023	3.600409984588623	175.0	-37.25	77.75	96.875	12.625	0.0
-39.0	8.5	24.609411239624023	3.600409984588623	174.5	-37.25	77.75	96.75	12.625	0.0
-39.0	8.5	24.609411239624023	3.600409984588623	173.5	-37.25	77.75	96.75	12.625	0.0
-39.0	8.625	24.609411239624023	3.600409984588623	174.5	-37.25	77.75	96.75	12.625	0.0
-39.0	8.625	24.609411239624023	3.600409984588623	174.0	-37.25	77.625	96.75	12.75	0.0
-39.0	8.625	24.609411239624023	3.600409984588623	174.5	-37.25	77.75	96.75	12.625	0.0
-39.0	8.625	24.609411239624023	3.600409984588623	174.5	-37.25	77.75	96.875	12.625	0.0
-39.0	8.625	24.609411239624023	3.600409984588623	174.5	-37.25	77.75	96.75	12.625	0.0
-39.0	8.75	24.609411239624023	3.600409984588623	174.5	-37.25	77.625	96.75	12.625	0.0
-39.0	8.75	24.609411239624023	3.600409984588623	174.0	-37.25	77.75	96.875	12.625	0.0
-39.0	8.75	24.609411239624023	3.600409984588623	175.0	-37.25	77.625	96.75	12.625	0.0
-39.0	8.75	24.609411239624023	3.600409984588623	174.0	-37.25	77.625	96.75	12.75	0.0
-39.0	8.75	24.609411239624023	3.600409984588623	174.0	-37.5	77.625	96.75	12.75	0.0
-39.0	8.75	24.609411239624023	3.600409984588623	174.5	-37.25	77.625	96.75	12.75	0.0
-39.0	8.75	24.609411239624023	3.600409984588623	174.0	-37.25	77.625	96.75	12.75	0.0
-39.0	8.625	24.609411239624023	3.600409984588623	173.5	-37.25	77.625	96.75	12.75	0.0
-39.0	8.75	24.609411239624023	3.600409984588623	173.5	-37.25	77.625	96.75	12.75	0.0
-39.0	8.625	24.609411239624023	3.600409984588623	173.5	-37.25	77.625	96.75	12.75	0.0
-39.0	8.625	24.609411239624023	3.600409984588623	174.0	-37.5	77.625	96.75	12.625	0.0
-39.0	8.625	24.609411239624023	3.600409984588623	174.0	-37.25	77.625	96.75	12.75	0.0
-39.0	8.625	24.609411239624023	3.600409984588623	174.5	-37.5	77.625	96.75	12.75	0.0
-39.0	8.625	24.609411239624023	3.600409984588623	173.5	-37.5	77.625	96.75	12.75	0.0
-39.0	8.625	24.609411239624023	3.600409984588623	173.5	-37.5	77.625	96.75	12.75	0.0
-39.0	8.625	24.609411239624023	3.600409984588623	173.0	-37.5	77.625	96.75	12.75	0.0
-39.0	8.625	24.609411239624023	3.600409984588623	174.0	-37.5	77.5	96.625	12.75	0.0
-39.0	8.625	24.609411239624023	3.600409984588623	173.0	-37.5	77.5	96.625	12.875	0.0
-39.0	8.5	24.609411239624023	3.600409984588623	173.0	-37.5	77.5	96.625	12.75	0.0
-39.0	8.5	24.609411239624023	3.600409984588623	173.5	-37.5	77.5	96.625	12.75	0.0
-39.0	8.5	24.609411239624023	3.600409984588623	173.0	-37.5	77.5	96.625	12.75	0.0
-39.0	8.5	24.609411239624023	3.600409984588623	173.0	-37.5	77.5	96.625	12.875	0.0
-39.0	8.5	24.609411239624023	3.600409984588623	173.0	-37.5	77.5	96.625	12.75	0.0
-39.0	8.5	24.609411239624023	3.600409984588623	173.5	-37.5	77.5	96.625	12.75	0.0
-39.0	8.5	24.609411239624023	3.600409984588623	173.0	-37.5	77.5	96.75	12.75	0.0
-39.0	8.5	24.609411239624023	3.600409984588623	174.0	-37.5	77.5	96.625	12.75	0.0
-39.0	8.5	24.609411239624023	3.600409984588623	173.0	-37.5	77.5	96.625	12.75	0.0
-39.0	8.375	24.609411239624023	3.600409984588623	173.0	-37.5	77.5	96.625	12.75	0.0
-39.0	8.375	24.609411239624023	3.600409984588623	173.0	-37.5	77.5	96.625	12.75	0.0
-39.0	8.375	24.609411239624023	3.600409984588623	173.0	-37.5	77.5	96.625	12.75	0.0
-39.0	8.375	24.609411239624023	3.600409984588623	173.5	-37.5	77.375	96.625	12.875	0.0
-39.0	8.375	24.609411239624023	3.600409984588623	172.5	-37.5	77.375	96.625	12.875	0.0
-39.0	8.375	24.609411239624023	3.600409984588623	172.5	-37.5	77.375	96.625	12.875	0.0
-39.0	8.375	24.609411239624023	3.600409984588623	172.0	-37.5	77.25	96.5	12.875	0.0
-39.0	8.375	24.609411239624023	3.600409984588623	171.5	-37.5	77.375	96.625	12.875	0.0
-39.0	8.375	24.609411239624023	3.600409984588623	172.0	-37.5	77.375	96.625	12.875	0.0
-39.0	8.375	24.609411239624023	3.600409984588623	172.5	-37.5	77.375	96.625	12.875	0.0
-39.0	8.375	24.609411239624023	3.600409984588623	172.0	-37.5	77.375	96.625	12.875	0.0
-39.0	8.375	24.609411239624023	3.600409984588623	172.0	-37.5	77.375	96.625	12.875	0.0
-39.0	8.375	24.609411239624023	3.600409984588623	172.5	-37.5	77.375	96.5	12.875	0.0
-39.0	8.375	24.609411239624023	3.600409984588623	172.5	-37.5	77.25	96.5	12.875	0.0
-39.0	8.25	24.609411239624023	3.600409984588623	171.5	-37.5	77.25	96.625	12.875	0.0
-39.0	8.25	24.609411239624023	3.600409984588623	172.5	-37.5	77.375	96.5	12.875	0.0
-39.0	8.25	24.609411239624023	3.600409984588623	172.0	-37.5	77.25	96.5	13.0	0.0
-39.0	8.25	24.609411239624023	3.600409984588623	172.0	-37.5	77.25	96.5	12.875	0.0
-39.0	8.25	24.609411239624023	3.600409984588623	171.5	-37.5	77.25	96.5	12.875	0.0
-39.0	8.25	24.609411239624023	3.600409984588623	172.5	-37.5	77.375	96.625	12.875	0.0
-39.0	8.25	24.609411239624023	3.600409984588623	172.5	-37.5	77.375	96.625	12.875	0.0
-39.0	8.25	24.609411239624023	3.600409984588623	172.5	-37.5	77.375	96.625	12.875	0.0
-39.0	8.25	24.609411239624023	3.600409984588623	172.5	-37.5	77.375	96.625	12.875	0.0
-39.0	8.25	24.609411239624023	3.600409984588623	172.5	-37.5	77.375	96.625	12.875	0.0
-39.0	8.25	24.609411239624023	3.600409984588623	172.5	-37.5	77.375	96.625	12.875	0.0
-39.0	8.25	24.609411239624023	3.600409984588623	172.5	-37.5	77.375	96.625	12.875	0.0
-40.0	8.125	24.609411239624023	3.600409984588623	172.5	-37.5	77.375	96.625	12.875	0.0
-39.0	8.25	24.609411239624023	3.600409984588623	173.0	-37.5	77.375	96.625	12.75	0.0
-39.0	8.25	24.609411239624023	3.600409984588623	172.5	-37.5	77.375	96.625	12.875	0.0
-39.0	8.25	24.609411239624023	3.600409984588623	172.5	-37.5	77.375	96.625	12.75	0.0
-39.0	8.25	24.609411239624023	3.600409984588623	172.5	-37.5	77.5	96.625	12.75	0.0
-39.0	8.25	24.609411239624023	3.600409984588623	173.0	-37.5	77.5	96.625	12.75	0.0
-39.0	8.25	24.609411239624023	3.600409984588623	173.0	-37.5	77.5	96.75	12.75	0.0
-39.0	8.25	24.609411239624023	3.600409984588623	173.0	-37.5	77.5	96.75	12.75	0.0
-40.0	8.25	24.609411239624023	3.600409984588623	173.5	-37.5	77.5	96.75	12.75	0.0
-40.0	8.25	24.609411239624023	3.600409984588623	173.0	-37.5	77.625	96.75	12.625	0.0
-39.0	8.25	24.609411239624023	3.600409984588623	173.5	-37.5	77.75	96.75	12.625	0.0
-39.0	8.375	24.609411239624023	3.600409984588623	174.0	-37.5	77.625	96.75	12.625	0.0
-40.0	8.375	24.609411239624023	3.600409984588623	173.5	-37.5	77.625	96.75	12.625	0.0
-39.0	8.375	24.609411239624023	3.600409984588623	174.5	-37.5	77.75	96.75	12.625	0.0
-40.0	8.375	24.609411239624023	3.600409984588623	173.5	-37.5	77.75	96.75	12.625	0.0
-39.0	8.375	24.609411239624023	3.600409984588623	174.0	-37.5	77.625	96.75	12.625	0.0
-40.0	8.375	24.609411239624023	3.600409984588623	173.5	-37.5	77.625	96.75	12.75	0.0
-40.0	8.375	24.609411239624023	3.600409984588623	173.5	-37.5	77.5	96.75	12.75	0.0
-40.0	8.375	24.609411239624023	3.600409984588623	173.0	-37.5	77.5	96.625	12.75	0.0
-40.0	8.375	24.609411239624023	3.600409984588623	173.0	-37.5	77.5	96.625	12.75	0.0
-40.0	8.375	24.609411239624023	3.600409984588623	173.0	-37.5	77.5	96.625	12.75	0.0
-40.0	8.375	24.609411239624023	3.600409984588623	173.5	-37.5	77.5	96.625	12.75	0.0
-40.0	8.25	24.609411239624023	3.600409984588623	173.0	-37.5	77.5	96.625	12.75	0.0
-40.0	8.25	24.609411239624023	3.600409984588623	173.0	-37.5	77.375	96.625	12.875	0.0
-40.0	8.25	24.609411239624023	3.600409984588623	172.5	-37.75	77.375	96.625	12.875	0.0
-40.0	8.25	24.609411239624023	3.600409984588623	172.5	-37.5	77.375	96.625	12.875	0.0
-40.0	8.25	24.609411239624023	3.600409984588623	172.0	-37.5	77.375	96.625	12.875	0.0
-40.0	8.25	24.609411239624023	3.600409984588623	172.5	-37.5	77.375	96.625	12.875	0.0
-40.0	8.25	24.609411239624023	3.600409984588623	172.5	-37.5	77.375	96.625	12.875	0.0
-40.0	8.25	24.609411239624023	3.600409984588623	172.5	-37.5	77.375	96.625	12.875	0.0
-40.0	8.25	24.609411239624023	3.600409984588623	172.5	-37.5	77.375	96.625	12.75	0.0
-40.0	8.25	24.609411239624023	3.600409984588623	172.5	-37.5	77.375	96.625	12.75	0.0
-40.0	8.25	24.609411239624023	3.600409984588623	173.0	-37.5	77.5	96.625	12.75	0.0
-40.0	8.25	24.609411239624023	3.600409984588623	172.5	-37.5	77.5	96.625	12.75	0.0
-40.0	8.25	24.609411239624023	3.600409984588623	173.5	-37.5	77.5	96.75	12.75	0.0
-40.0	8.125	24.609411239624023	3.6023624539375305	173.5	-37.75	77.5	96.625	12.75	0.0
-40.0	8.125	24.609411239624023	3.604314923286438	173.5	-37.75	77.5	96.625	12.75	0.0
-40.0	8.25	24.609411239624023	3.6062673926353455	173.0	-37.75	77.625	96.625	12.75	0.0
-40.0	8.25	24.609411239624023	3.608219861984253	173.0	-37.75	77.5	96.625	12.75	0.0
-40.0	8.25	24.609411239624023	3.6062673926353455	173.0	-37.75	77.5	96.625	12.75	0.0
-40.0	8.25	24.609411239624023	3.604314923286438	173.5	-37.5	77.5	96.625	12.75	0.0
-40.0	8.25	24.609411239624023	3.6023624539375305	173.5	-37.5	77.5	96.625	12.75	0.0
-40.0	8.25	24.609411239624023	3.600409984588623	173.0	-37.5	77.5	96.625	12.75	0.0
-40.0	8.25	24.609411239624023	3.6023624539375305	173.0	-37.5	77.5	96.625	12.75	0.0
-40.0	8.25	24.609411239624023	3.604314923286438	172.5	-37.5	77.5	96.625	12.875	0.0
-40.0	8.25	24.609411239624023	3.6062673926353455	173.0	-37.5	77.375	96.625	12.875	0.0
-40.0	8.25	24.609411239624023	3.608219861984253	173.0	-37.5	77.5	96.625	12.75	0.0
-39.0	8.25	24.609411239624023	3.608219861984253	173.0	-37.5	77.5	96.625	12.75	0.0
-40.0	8.25	24.609411239624023	3.608219861984253	172.5	-37.5	77.5	96.625	12.875	0.0
-40.0	8.25	24.609411239624023	3.608219861984253	172.5	-37.5	77.5	96.625	12.75	0.0
-40.0	8.25	24.609411239624023	3.608219861984253	172.5	-37.5	77.5	96.625	12.75	0.0
-40.0	8.25	24.609411239624023	3.608219861984253	173.0	-37.5	77.5	96.625	12.75	0.0
-40.0	8.25	24.609411239624023	3.608219861984253	173.0	-37.5	77.5	96.625	12.75	0.0
-40.0	8.25	24.609411239624023	3.608219861984253	173.0	-37.5	77.5	96.75	12.75	0.0
-40.0	8.25	24.609411239624023	3.608219861984253	173.5	-37.5	77.5	96.75	12.75	0.0
-40.0	8.25	24.609411239624023	3.608219861984253	173.5	-37.5	77.625	96.75	12.75	0.0
-40.0	8.25	24.609411239624023	3.608219861984253	173.5	-37.5	77.625	96.75	12.75	0.0
-40.0	8.375	24.609411239624023	3.608219861984253	173.5	-37.5	77.625	96.75	12.625	0.0
-40.0	8.25	24.609411239624023	3.608219861984253	174.0	-37.5	77.625	96.75	12.75	0.0
-40.0	8.375	24.609411239624023	3.608219861984253	174.0	-37.5	77.625	96.75	12.625	0.0
-40.0	8.375	24.609411239624023	3.608219861984253	173.5	-37.5	77.625	96.75	12.625	0.0
-40.0	8.375	24.609411239624023	3.608219861984253	174.0	-37.5	77.625	96.75	12.625	0.0
-40.0	8.375	24.609411239624023	3.608219861984253	174.0	-37.5	77.75	96.75	12.625	0.0
-40.0	8.375	24.609411239624023	3.608219861984253	174.0	-37.5	0.0	96.75	12.625	0.0
-40.0	8.375	24.609411239624023	3.608219861984253	174.5	-37.5	77.75	96.875	12.625	0.0
-40.0	8.375	24.609411239624023	3.608219861984253	174.0	-37.5	77.75	96.75	12.625	0.0
-40.0	8.375	24.609411239624023	3.608219861984253	174.5	-37.5	77.75	96.75	12.625	0.0
-40.0	8.375	24.609411239624023	3.608219861984253	174.0	-37.5	77.75	96.75	12.625	0.0
-40.0	8.375	24.609411239624023	3.608219861984253	174.5	-37.75	77.75	96.75	12.625	0.0
-40.0	8.375	24.609411239624023	3.608219861984253	174.5	-37.5	77.75	96.75	12.625	0.0
-40.0	8.375	24.609411239624023	3.608219861984253	174.0	-37.5	77.75	96.75	12.625	0.0
-40.0	8.375	24.609411239624023	3.608219861984253	173.5	-37.75	77.75	96.75	12.625	0.0
-40.0	8.375	24.609411239624023	3.608219861984253	174.5	-37.75	77.75	96.75	12.625	0.0
-40.0	8.375	24.609411239624023	3.608219861984253	174.5	-37.75	77.75	96.75	12.625	0.0
-40.0	8.375	24.609411239624023	3.608219861984253	174.0	-37.75	77.75	96.75	12.625	0.0
-40.0	8.375	24.609411239624023	3.608219861984253	174.5	-37.75	77.625	96.75	12.75	0.0
-40.0	8.375	24.609411239624023	3.608219861984253	173.5	-37.75	77.625	96.75	12.75	0.0
-40.0	8.375	24.609411239624023	3.608219861984253	174.0	-37.75	77.625	96.75	12.625	0.0
-40.0	8.375	24.609411239624023	3.608219861984253	174.0	-37.5	77.625	96.75	12.625	0.0
-40.0	8.375	24.609411239624023	3.608219861984253	174.0	-37.75	77.75	96.75	12.625	0.0
-40.0	8.375	24.609411239624023	3.608219861984253	174.0	-37.75	77.625	96.75	12.75	0.0
-40.0	8.375	24.609411239624023	3.608219861984253	173.5	-37.75	77.625	96.75	12.625	0.0
-40.0	8.375	24.609411239624023	3.608219861984253	173.5	-37.5	77.75	96.75	12.625	0.0
-40.0	8.375	24.609411239624023	3.608219861984253	174.5	-37.75	77.75	96.75	12.625	0.0
-40.0	8.375	24.609411239624023	3.608219861984253	174.0	-37.5	77.625	96.75	12.625	0.0
-40.0	8.375	24.609411239624023	3.608219861984253	174.0	-37.75	77.75	96.75	12.625	0.0
-40.0	8.375	24.609411239624023	3.608219861984253	174.5	-37.5	77.75	96.75	12.625	0.0
-40.0	8.375	24.609411239624023	3.608219861984253	174.0	-37.75	77.75	96.875	12.625	0.0
-40.0	8.375	24.609411239624023	3.608219861984253	174.5	-37.5	77.75	96.75	12.625	0.0
-40.0	8.375	24.609411239624023	3.608219861984253	174.5	-37.5	77.75	96.875	12.625	0.0
-40.0	8.375	24.609411239624023	3.608219861984253	174.5	-37.75	77.75	96.875	12.5	0.0
-40.0	8.375	24.609411239624023	3.608219861984253	174.5	-37.75	77.875	96.875	12.5	0.0
-40.0	8.5	24.609411239624023	3.608219861984253	175.0	-37.75	77.75	96.75	12.625	0.0
-40.0	8.5	24.609411239624023	3.608219861984253	174.5	-37.5	77.75	96.75	12.625	0.0
-40.0	8.5	24.609411239624023	3.608219861984253	174.5	-37.5	77.875	96.875	12.625	0.0
-40.0	8.5	24.609411239624023	3.608219861984253	175.0	-37.5	77.75	96.75	12.625	0.0
-40.0	8.5	24.609411239624023	3.608219861984253	174.5	-37.5	77.75	96.75	12.625	0.0
-40.0	8.5	24.609411239624023	3.608219861984253	174.5	-37.5	77.75	96.875	12.625	0.0
-40.0	8.5	24.609411239624023	3.608219861984253	174.5	-37.75	77.75	96.875	12.625	0.0
-40.0	8.5	24.609411239624023	3.608219861984253	174.5	-37.75	77.875	96.875	12.5	0.0
-40.0	8.5	24.609411239624023	3.608219861984253	175.0	-37.75	77.875	96.875	12.5	0.0
-40.0	8.5	24.609411239624023	3.608219861984253	175.0	-37.75	77.875	96.875	12.625	0.0
-40.0	8.5	24.609411239624023	3.608219861984253	175.5	-37.5	77.875	96.875	12.5	0.0
-40.0	8.5	24.609411239624023	3.608219861984253	175.5	-37.75	78.0	96.875	12.5	0.0
-40.0	8.5	24.609411239624023	3.608219861984253	175.0	-37.75	78.0	96.875	12.5	0.0
-40.0	8.5	24.609411239624023	3.608219861984253	175.5	-37.5	78.0	96.875	12.5	0.0
-40.0	8.5	24.609411239624023	3.608219861984253	175.5	-37.75	78.0	96.875	12.5	0.0
-40.0	8.5	24.609411239624023	3.608219861984253	175.0	-37.75	78.0	96.875	12.5	0.0
-40.0	8.5	24.609411239624023	3.608219861984253	176.0	-37.75	78.0	96.875	12.5	0.0
-40.0	8.5	24.609411239624023	3.608219861984253	176.0	-37.75	78.0	96.875	12.5	0.0
-40.0	8.625	24.609411239624023	3.608219861984253	175.5	-37.75	78.0	96.875	12.5	0.0
-40.0	8.625	24.609411239624023	3.608219861984253	175.5	-37.75	78.0	96.875	12.5	0.0
-40.0	8.625	24.609411239624023	3.608219861984253	175.5	-37.75	78.0	96.875	12.5	0.0
-40.0	8.625	24.609411239624023	3.608219861984253	175.5	-37.75	78.0	96.875	12.5	0.0
-40.0	8.5	24.609411239624023	3.608219861984253	175.5	-37.75	78.0	96.875	12.5	0.0
-40.0	8.5	24.609411239624023	3.608219861984253	176.0	-37.75	78.0	96.875	12.5	0.0
-40.0	8.625	24.609411239624023	3.608219861984253	175.5	-37.75	78.125	97.0	12.375	0.0
-40.0	8.625	24.609411239624023	3.608219861984253	176.0	-37.75	78.125	97.0	12.375	0.0
-40.0	8.625	24.609411239624023	3.608219861984253	176.0	-37.75	78.125	97.0	12.375	0.0
-40.0	8.625	24.609411239624023	3.608219861984253	176.5	-37.75	78.125	96.875	12.375	0.0
-40.0	8.625	24.609411239624023	3.608219861984253	176.5	-37.75	78.125	97.0	12.375	0.0
-40.0	8.625	24.609411239624023	3.608219861984253	176.5	-37.75	78.25	97.0	12.375	0.0
-40.0	8.625	24.609411239624023	3.608219861984253	177.0	-37.75	78.125	97.0	12.375	0.0
-40.0	8.625	24.609411239624023	3.608219861984253	177.0	-37.75	78.125	97.0	12.375	0.0
-40.0	8.625	24.609411239624023	3.608219861984253	176.5	-37.75	78.125	97.0	12.375	0.0
-40.0	8.625	24.609411239624023	3.608219861984253	176.5	-37.75	78.125	96.875	12.5	0.0
-40.0	8.625	24.609411239624023	3.608219861984253	176.0	-37.75	78.125	97.0	12.375	0.0
-40.0	8.625	24.609411239624023	3.608219861984253	176.0	-37.75	78.125	97.0	12.375	0.0
-40.0	8.625	24.609411239624023	3.608219861984253	176.0	-37.75	78.125	96.875	12.5	0.0
-40.0	8.625	24.609411239624023	3.608219861984253	176.5	-37.75	78.125	96.875	12.5	0.0
-40.0	8.625	24.609411239624023	3.608219861984253	176.0	-37.75	78.125	96.875	12.375	0.0
-40.0	8.625	24.609411239624023	3.608219861984253	176.5	-37.75	78.0	96.875	12.5	0.0
-40.0	8.625	24.609411239624023	3.608219861984253	176.0	-37.75	78.0	96.875	12.5	0.0
-40.0	8.625	24.609411239624023	3.608219861984253	175.5	-37.75	78.0	96.875	12.5	0.0
-40.0	8.625	24.609411239624023	3.608219861984253	175.5	-37.75	78.0	96.875	12.5	0.0
-40.0	8.625	24.609411239624023	3.608219861984253	175.5	-37.75	78.125	97.0	12.375	0.0
-40.0	8.625	24.609411239624023	3.608219861984253	176.5	-37.75	78.125	96.875	12.5	0.0
-40.0	8.625	24.609411239624023	3.608219861984253	175.5	-37.75	78.125	96.875	12.375	0.0
-40.0	8.625	24.609411239624023	3.608219861984253	176.0	-37.75	78.125	97.0	12.375	0.0
-40.0	8.625	24.609411239624023	3.608219861984253	176.5	-37.75	78.125	97.0	12.375	0.0
-40.0	8.625	24.609411239624023	3.608219861984253	176.0	-37.75	78.125	97.0	12.375	0.0
-40.0	8.625	24.609411239624023	3.608219861984253	176.5	-37.75	78.25	97.0	12.25	0.0
-40.0	8.625	24.609411239624023	3.608219861984253	177.5	-37.75	78.25	97.0	12.25	0.0
-40.0	8.625	24.609411239624023	3.608219861984253	177.0	-37.75	78.375	97.0	12.25	0.0
-40.0	8.75	24.609411239624023	3.608219861984253	177.5	-37.75	78.375	97.125	12.25	0.0
-40.0	8.75	24.609411239624023	3.608219861984253	178.0	-37.75	78.5	97.125	12.125	0.0
-40.0	8.75	24.609411239624023	3.608219861984253	178.5	-37.75	78.5	97.125	12.125	0.0
-40.0	8.875	24.609411239624023	3.608219861984253	178.5	-37.75	78.625	97.125	12.125	0.0
-40.0	8.875	24.609411239624023	3.608219861984253	179.0	-37.75	78.625	97.125	12.125	0.0
-40.0	8.875	24.609411239624023	3.608219861984253	179.0	-37.75	78.625	97.125	12.125	0.0
-40.0	8.875	24.609411239624023	3.608219861984253	178.5	-37.75	78.625	97.125	12.125	0.0
-40.0	8.875	24.609411239624023	3.608219861984253	179.0	-37.75	78.5	97.125	12.25	0.0
-40.0	8.875	24.609411239624023	3.608219861984253	178.0	-37.75	78.5	97.125	12.25	0.0
-40.0	8.875	24.609411239624023	3.608219861984253	178.0	-37.75	78.5	97.0	12.25	0.0
-40.0	9.0	24.609411239624023	3.608219861984253	178.0	-37.75	78.375	97.0	12.375	0.0
-40.0	8.875	24.609411239624023	3.608219861984253	177.5	-37.75	78.375	97.0	12.25	0.0
-40.0	9.0	24.609411239624023	3.608219861984253	178.0	-37.75	78.375	97.0	12.25	0.0
-40.0	9.0	24.609411239624023	3.608219861984253	177.0	-37.75	78.375	97.125	12.25	0.0
-40.0	9.0	24.609411239624023	3.608219861984253	177.0	-37.75	78.375	97.125	12.25	0.0
-40.0	9.0	24.609411239624023	3.608219861984253	178.0	-37.75	78.375	97.125	12.25	0.0
-40.0	9.0	24.609411239624023	3.608219861984253	177.5	-37.75	78.5	97.125	12.25	0.0
-40.0	9.0	24.609411239624023	3.608219861984253	177.5	-37.75	78.5	97.125	12.25	0.0
-40.0	9.0	24.609411239624023	3.608219861984253	177.5	-37.75	78.5	97.125	12.25	0.0
-40.0	9.0	24.609411239624023	3.608219861984253	178.0	-37.75	78.5	97.125	12.25	0.0
-40.0	9.0	24.609411239624023	3.608219861984253	178.0	-37.75	0.0	97.125	12.25	0.0
-40.0	9.0	24.609411239624023	3.608219861984253	178.0	-37.75	78.5	97.125	12.25	0.0
-40.0	9.0	24.609411239624023	3.608219861984253	178.0	-37.75	78.5	97.125	12.25	0.0
-40.0	9.0	24.609411239624023	3.608219861984253	178.0	-37.75	78.375	97.125	12.25	0.0
-40.0	9.0	24.609411239624023	3.608219861984253	178.0	-37.75	78.375	97.0	12.25	0.0
-40.0	9.0	24.609411239624023	3.608219861984253	177.5	-37.75	78.25	97.0	12.375	0.0
-40.0	9.0	24.609411239624023	3.608219861984253	177.0	-37.75	78.25	97.0	12.375	0.0
-40.0	9.0	24.609411239624023	3.608219861984253	177.0	-37.75	78.25	97.0	12.375	0.0
-40.0	9.0	24.609411239624023	3.608219861984253	176.5	-37.75	78.375	97.0	12.25	0.0
-40.0	9.0	24.609411239624023	3.608219861984253	177.0	-37.75	78.375	97.125	12.25	0.0
-40.0	9.0	24.609411239624023	3.608219861984253	177.0	-37.5	78.5	97.125	12.25	0.0
-40.0	9.0	24.609411239624023	3.608219861984253	178.0	-37.75	78.5	97.125	12.25	0.0
-40.0	9.0	24.609411239624023	3.608219861984253	178.5	-37.75	78.5	97.125	12.125	0.0
-40.0	9.0	24.609411239624023	3.608219861984253	178.0	-37.75	78.5	97.125	12.25	0.0
-40.0	9.0	24.609411239624023	3.608219861984253	178.5	-37.75	78.625	97.125	12.125	0.0
-40.0	9.0	24.609411239624023	3.608219861984253	178.5	-37.75	78.5	97.125	12.25	0.0
-40.0	9.125	24.609411239624023	3.608219861984253	178.5	-37.75	78.5	97.125	12.25	0.0
-40.0	9.125	24.609411239624023	3.608219861984253	178.5	-37.75	78.5	97.125	12.25	0.0
-40.0	9.125	24.609411239624023	3.608219861984253	178.0	-37.75	78.5	97.125	12.25	0.0
-40.0	9.125	24.609411239624023	3.608219861984253	178.0	-37.75	78.375	97.125	12.25	0.0
-40.0	9.125	24.609411239624023	3.608219861984253	177.0	-37.75	78.5	97.125	12.25	0.0
-40.0	9.125	24.609411239624023	3.608219861984253	177.5	-37.75	78.5	97.125	12.125	0.0
-40.0	9.125	24.609411239624023	3.608219861984253	178.0	-37.5	78.625	97.125	12.125	0.0
-40.0	9.125	24.609411239624023	3.608219861984253	179.0	-37.75	78.75	97.25	12.0	0.0
-40.0	9.25	24.609411239624023	3.608219861984253	180.0	-37.5	78.75	97.25	12.125	0.0
-40.0	9.25	24.609411239624023	3.608219861984253	179.0	-37.5	78.875	97.25	12.0	0.0
-40.0	9.25	24.609411239624023	3.608219861984253	179.5	-37.5	78.875	97.25	11.875	0.0
-40.0	9.375	24.609411239624023	3.608219861984253	180.0	-37.5	79.0	97.25	12.0	0.0
-40.0	9.375	24.609411239624023	3.608219861984253	181.0	-37.5	79.0	97.375	11.875	0.0
-40.0	9.375	24.609411239624023	3.608219861984253	181.0	-37.5	79.0	97.25	11.875	0.0
-40.0	9.5	24.609411239624023	3.608219861984253	181.0	-37.5	79.125	97.375	11.875	0.0
-40.0	9.5	24.609411239624023	3.608219861984253	181.5	-37.5	79.0	97.375	11.875	0.0
-40.0	9.5	24.609411239624023	3.608219861984253	181.0	-37.75	79.125	97.375	11.875	0.0
-40.0	9.5	24.609411239624023	3.608219861984253	181.0	-37.5	79.125	97.375	11.875	0.0
-40.0	9.625	24.609411239624023	3.608219861984253	181.5	-37.5	79.0	97.375	11.875	0.0
-40.0	9.625	24.609411239624023	3.608219861984253	181.0	-37.5	79.0	97.375	12.0	0.0
-40.0	9.625	24.609411239624023	3.608219861984253	181.0	-37.5	79.0	97.25	12.0	0.0
-40.0	9.625	24.609411239624023	3.608219861984253	180.5	-37.5	79.0	97.375	12.0	0.0
-40.0	9.625	24.609411239624023	3.608219861984253	181.0	-37.5	79.0	97.25	12.0	0.0
-40.0	9.625	24.609411239624023	3.608219861984253	181.0	-37.5	79.0	97.25	12.0	0.0
-40.0	9.625	24.609411239624023	3.608219861984253	180.5	-37.5	79.0	97.25	12.0	0.0
-40.0	9.625	24.609411239624023	3.608219861984253	180.5	-37.5	79.0	97.375	12.0	0.0
-40.0	9.75	24.609411239624023	3.608219861984253	181.0	-37.5	79.0	97.25	11.875	0.0
-40.0	9.75	24.609411239624023	3.608219861984253	181.0	-37.5	79.0	97.375	12.0	0.0
-40.0	9.75	24.609411239624023	3.608219861984253	181.5	-37.5	79.125	97.375	11.875	0.0
-40.0	9.75	24.609411239624023	3.608219861984253	181.5	-37.5	79.0	97.25	12.0	0.0
-40.0	9.75	24.609411239624023	3.608219861984253	182.0	-37.5	79.125	97.375	11.875	0.0
-40.0	9.75	24.609411239624023	3.608219861984253	181.5	-37.5	79.125	97.375	11.875	0.0
-40.0	9.75	24.609411239624023	3.608219861984253	182.0	-37.5	79.125	97.375	11.875	0.0
-40.0	9.75	24.609411239624023	3.608219861984253	181.5	-37.5	79.125	97.375	11.875	0.0
-40.0	9.75	24.609411239624023	3.608219861984253	181.5	-37.5	79.125	97.375	11.75	0.0
-40.0	9.875	24.609411239624023	3.608219861984253	182.5	-37.5	79.125	97.375	11.875	0.0
-40.0	9.875	24.609411239624023	3.608219861984253	181.5	-37.5	79.125	97.375	11.75	0.0
-40.0	9.875	24.609411239624023	3.608219861984253	182.0	-37.5	79.125	97.375	11.875	0.0
-40.0	9.875	24.609411239624023	3.608219861984253	182.0	-37.5	79.125	97.375	11.875	0.0
-40.0	9.875	24.609411239624023	3.608219861984253	181.5	-37.5	79.125	97.375	11.875	0.0
-40.0	9.875	24.609411239624023	3.608219861984253	181.5	-37.5	79.125	97.375	12.0	0.0
-40.0	9.875	24.609411239624023	3.608219861984253	181.5	-37.5	79.125	97.375	12.0	0.0
-40.0	9.875	24.609411239624023	3.608219861984253	181.0	-37.5	79.125	97.375	11.875	0.0
-40.0	9.875	24.609411239624023	3.608219861984253	182.0	-37.5	79.0	97.375	12.0	0.0
-40.0	9.875	24.609411239624023	3.608219861984253	181.5	-37.5	79.0	97.25	12.0	0.0
-40.0	9.875	24.609411239624023	3.608219861984253	181.0	-37.5	79.0	97.375	12.0	0.0
-40.0	9.875	24.609411239624023	3.608219861984253	181.0	-37.5	78.875	97.25	12.125	0.0
-40.0	9.875	24.609411239624023	3.608219861984253	180.5	-37.5	78.875	97.25	12.0	0.0
-40.0	9.875	24.609411239624023	3.608219861984253	180.0	-37.5	78.875	97.25	12.125	0.0
-40.0	9.875	24.609411239624023	3.608219861984253	180.0	-37.5	78.875	97.25	12.125	0.0
-40.0	9.875	24.609411239624023	3.608219861984253	180.0	-37.5	78.875	97.25	12.125	0.0
-40.0	9.875	24.609411239624023	3.608219861984253	180.0	-37.5	78.875	97.25	12.125	0.0
-40.0	9.875	24.609411239624023	3.608219861984253	180.0	-37.5	78.875	97.25	12.125	0.0
-40.0	9.875	24.609411239624023	3.608219861984253	180.5	-37.5	78.75	97.25	12.125	0.0
-40.0	9.875	24.609411239624023	3.608219861984253	179.5	-37.5	78.875	97.25	12.125	0.0
-40.0	9.875	24.609411239624023	3.608219861984253	179.5	-37.25	78.875	97.25	12.125	0.0
-40.0	9.875	24.609411239624023	3.608219861984253	180.0	-37.5	78.875	97.25	12.0	0.0
-40.0	9.875	24.609411239624023	3.608219861984253	180.5	-37.25	78.875	97.25	12.125	0.0
-39.0	9.875	24.609411239624023	3.608219861984253	179.5	-37.25	78.875	97.375	12.125	0.0
-40.0	9.875	24.609411239624023	3.608219861984253	180.5	-37.25	78.875	97.375	12.0	0.0
-39.0	9.875	24.609411239624023	3.608219861984253	180.5	-37.25	78.875	97.375	12.125	0.0
-39.0	9.875	24.609411239624023	3.608219861984253	181.0	-37.25	79.0	97.375	12.0	0.0
-40.0	9.875	24.609411239624023	3.608219861984253	181.5	-37.25	79.0	97.375	12.0	0.0
-39.0	9.875	24.609411239624023	3.608219861984253	180.5	-37.25	79.0	97.375	12.0	0.0
-39.0	9.875	24.609411239624023	3.608219861984253	180.5	-37.25	79.0	97.375	11.875	0.0
-39.0	9.875	24.609411239624023	3.608219861984253	181.0	-37.25	79.0	97.375	12.0	0.0
-39.0	10.0	24.609411239624023	3.608219861984253	181.0	-37.25	79.0	97.375	12.0	0.0
-39.0	10.0	24.609411239624023	3.608219861984253	181.0	-37.25	79.125	97.375	12.0	0.0
-39.0	10.0	24.609411239624023	3.608219861984253	181.5	-37.25	79.125	97.375	11.875	0.0
-39.0	10.0	24.609411239624023	3.608219861984253	182.5	-37.25	79.125	97.375	11.875	0.0
-39.0	10.0	24.609411239624023	3.608219861984253	182.0	-37.25	79.125	97.375	11.875	0.0
-39.0	10.125	24.609411239624023	3.608219861984253	182.0	-37.25	79.25	97.375	11.875	0.0
-39.0	10.125	24.609411239624023	3.608219861984253	182.0	-37.25	79.125	97.375	11.875	0.0
-39.0	10.125	24.609411239624023	3.608219861984253	182.0	-37.25	79.25	97.375	11.875	0.0
-39.0	10.25	24.609411239624023	3.608219861984253	182.5	-37.25	79.125	97.375	11.875	0.0
-39.0	10.125	24.609411239624023	3.6062673926353455	182.0	-37.25	79.125	97.375	11.875	0.0
-39.0	10.125	24.609411239624023	3.604314923286438	181.5	-37.25	79.25	97.375	11.875	0.0
-39.0	10.25	24.609411239624023	3.6023624539375305	182.5	-37.25	79.125	97.375	11.875	0.0
-39.0	10.25	24.609411239624023	3.600409984588623	182.5	-37.25	79.125	97.375	12.0	0.0
-39.0	10.25	24.609411239624023	3.600409984588623	181.5	-37.25	79.125	97.375	11.875	0.0
-39.0	10.25	24.609411239624023	3.600409984588623	182.0	-37.25	79.125	97.375	12.0	0.0
-39.0	10.25	24.609411239624023	3.600409984588623	181.5	-37.25	79.125	97.375	11.875	0.0
-39.0	10.25	24.609411239624023	3.600409984588623	181.5	-37.25	79.125	97.375	12.0	0.0
-39.0	10.25	24.609411239624023	3.600409984588623	182.0	-37.25	79.125	97.375	12.0	0.0
-39.0	10.25	24.609411239624023	3.600409984588623	181.0	-37.25	79.125	97.375	12.0	0.0
-39.0	10.25	24.609411239624023	3.600409984588623	182.0	-37.25	79.125	97.375	12.0	0.0
-39.0	10.25	24.609411239624023	3.600409984588623	181.5	-37.25	79.0	97.375	12.125	0.0
-39.0	10.25	24.609411239624023	3.600409984588623	181.0	-37.25	79.125	97.375	11.875	0.0
-39.0	10.25	24.609411239624023	3.600409984588623	181.5	-37.25	79.0	97.375	12.0	0.0
-39.0	10.25	24.609411239624023	3.600409984588623	181.5	-37.25	79.375	97.5	11.5	0.0
-39.0	10.25	24.609411239624023	3.600409984588623	183.5	-37.25	79.75	97.625	11.375	0.0
-39.0	10.375	24.609411239624023	3.600409984588623	186.0	-37.25	79.875	97.625	11.5	0.0
-39.0	10.375	24.609411239624023	3.600409984588623	186.0	-37.25	79.875	97.625	11.5	0.0
-39.0	10.5	24.609411239624023	3.600409984588623	186.0	-37.25	80.0	97.625	11.375	0.0
-39.0	10.5	24.609411239624023	3.600409984588623	186.5	-37.25	80.0	97.75	11.375	0.0
-39.0	10.625	24.609411239624023	3.600409984588623	187.5	-37.25	80.0	97.625	11.5	0.0
-39.0	10.625	24.609411239624023	3.600409984588623	186.5	-37.25	80.0	97.625	11.5	0.0
-39.0	10.75	24.609411239624023	3.600409984588623	186.5	-37.25	79.875	97.625	11.5	0.0
-39.0	10.75	24.609411239624023	3.600409984588623	186.0	-37.25	79.875	97.625	11.625	0.0
-39.0	10.75	24.609411239624023	3.600409984588623	186.0	-37.25	79.75	97.625	11.625	0.0
-39.0	10.75	24.609411239624023	3.600409984588623	185.0	-37.25	79.75	97.625	11.625	0.0
-39.0	10.875	24.609411239624023	3.600409984588623	185.5	-37.25	79.625	97.5	11.875	0.0
-39.0	10.875	24.609411239624023	3.600409984588623	185.0	-37.0	79.625	97.5	11.875	0.0
-39.0	10.875	24.609411239624023	3.600409984588623	184.0	-37.25	79.5	97.5	11.875	0.0
-39.0	10.75	24.609411239624023	3.600409984588623	183.5	-37.0	79.375	97.5	12.0	0.0
-39.0	10.75	24.609411239624023	3.600409984588623	183.0	-37.0	79.375	97.5	12.0	0.0
-39.0	10.75	24.609411239624023	3.600409984588623	182.5	-37.0	79.25	97.5	12.125	0.0
-39.0	10.75	24.609411239624023	3.6023624539375305	182.5	-37.0	79.25	97.375	12.125	0.0
-39.0	10.75	24.609411239624023	3.604314923286438	182.0	-37.0	79.125	97.375	12.125	0.0
-39.0	10.75	24.609411239624023	3.6062673926353455	182.0	-37.0	79.125	97.375	12.0	0.0
-39.0	10.625	24.609411239624023	3.608219861984253	182.0	-37.0	79.25	97.5	12.0	0.0
-39.0	10.625	24.609411239624023	3.608219861984253	182.0	-37.0	79.25	97.375	12.0	0.0
-39.0	10.625	24.609411239624023	3.608219861984253	182.0	-37.0	79.25	97.5	11.875	0.0
-39.0	10.75	24.609411239624023	3.608219861984253	183.0	-37.0	79.25	97.5	12.0	0.0
-39.0	10.625	24.609411239624023	3.608219861984253	183.0	-37.0	79.375	97.5	11.875	0.0
-39.0	10.75	24.609411239624023	3.608219861984253	184.0	-37.0	79.375	97.5	12.0	0.0
-39.0	10.75	24.609411239624023	3.608219861984253	184.0	-36.75	79.375	97.5	12.0	0.0
-39.0	10.75	24.609411239624023	3.608219861984253	183.0	-36.75	79.375	97.5	12.0	0.0
-39.0	10.75	24.609411239624023	3.608219861984253	184.0	-37.0	79.375	97.5	11.875	0.0
-39.0	10.75	24.609411239624023	3.608219861984253	184.0	-36.75	79.25	97.375	12.125	0.0
-39.0	10.75	24.609411239624023	3.608219861984253	183.0	-36.75	79.25	97.5	12.0	0.0
-39.0	10.75	24.609411239624023	3.608219861984253	182.5	-36.75	79.25	97.5	12.0	0.0
-39.0	10.75	24.609411239624023	3.608219861984253	183.0	-36.75	79.25	97.5	12.0	0.0
-39.0	10.75	24.609411239624023	3.608219861984253	183.0	-37.0	79.25	97.5	12.0	0.0
-39.0	10.75	24.609411239624023	3.608219861984253	183.0	-36.75	79.375	97.5	12.0	0.0
-39.0	10.75	24.609411239624023	3.608219861984253	183.0	-37.0	79.375	97.5	11.875	0.0
-39.0	10.75	24.609411239624023	3.608219861984253	184.0	-36.75	79.5	97.5	11.75	0.0
-39.0	10.875	24.609411239624023	3.608219861984253	184.5	-36.75	79.5	97.625	11.625	0.0
-39.0	10.875	24.609411239624023	3.608219861984253	185.0	-36.75	79.625	97.625	11.75	0.0
-39.0	10.875	24.609411239624023	3.608219861984253	185.5	-36.75	79.75	97.75	11.5	0.0
-39.0	10.875	24.609411239624023	3.608219861984253	186.0	-36.75	79.75	97.625	11.625	0.0
-39.0	11.0	24.609411239624023	3.608219861984253	185.5	-36.75	79.875	97.75	11.5	0.0
-39.0	11.0	24.609411239624023	3.608219861984253	187.0	-36.75	79.875	97.625	11.625	0.0
-39.0	11.0	24.609411239624023	3.608219861984253	186.5	-36.75	79.875	97.625	11.625	0.0
-39.0	11.125	24.609411239624023	3.608219861984253	186.5	-36.75	79.875	97.625	11.625	0.0
-39.0	11.125	24.609411239624023	3.608219861984253	186.5	-36.75	79.875	97.75	11.625	0.0
-39.0	11.125	24.609411239624023	3.608219861984253	186.0	-36.75	79.875	97.625	11.625	0.0
-39.0	11.125	24.609411239624023	3.608219861984253	186.5	-36.75	79.875	97.75	11.625	0.0
-39.0	11.125	24.609411239624023	3.608219861984253	186.5	-36.75	79.875	97.625	11.625	0.0
-39.0	11.25	24.609411239624023	3.608219861984253	185.5	-36.75	79.875	97.75	11.625	0.0
-39.0	11.25	24.609411239624023	3.608219861984253	187.0	-36.75	79.875	97.75	11.5	0.0
-39.0	11.25	24.609411239624023	3.608219861984253	187.0	-36.75	80.0	97.75	11.5	0.0
-39.0	11.25	24.609411239624023	3.608219861984253	187.0	-36.75	80.0	97.75	11.5	0.0
-39.0	11.375	24.609411239624023	3.608219861984253	187.0	-36.75	80.0	97.75	11.5	0.0
-39.0	11.375	24.609411239624023	3.608219861984253	187.5	-36.75	80.0	97.75	11.5	0.0
-39.0	11.375	24.609411239624023	3.608219861984253	188.0	-36.75	80.125	97.75	11.5	0.0
-39.0	11.375	24.609411239624023	3.608219861984253	188.0	-36.75	80.125	97.75	11.5	0.0
-39.0	11.5	24.609411239624023	3.608219861984253	187.5	-36.75	80.125	97.75	11.5	0.0
-39.0	11.5	24.609411239624023	3.608219861984253	187.5	-36.75	80.125	97.75	11.375	0.0
-39.0	11.5	24.609411239624023	3.608219861984253	188.0	-36.75	80.125	97.875	11.375	0.0
-39.0	11.5	24.609411239624023	3.608219861984253	188.5	-36.75	80.125	97.875	11.5	0.0
-39.0	11.625	24.609411239624023	3.608219861984253	188.0	-36.75	80.125	97.75	11.5	0.0
-39.0	11.625	24.609411239624023	3.608219861984253	188.5	-36.75	80.125	97.75	11.5	0.0
-39.0	11.625	24.609411239624023	3.608219861984253	187.5	-36.5	80.125	97.75	11.5	0.0
-39.0	11.625	24.609411239624023	3.608219861984253	188.0	-36.5	80.125	97.875	11.5	0.0
-39.0	11.625	24.609411239624023	3.608219861984253	188.0	-36.75	80.125	97.75	11.5	0.0
-39.0	11.625	24.609411239624023	3.608219861984253	187.5	-36.5	80.125	97.875	11.5	0.0
-39.0	11.625	24.609411239624023	3.608219861984253	187.5	-36.5	80.125	97.875	11.5	0.0
-39.0	11.75	24.609411239624023	3.608219861984253	188.0	-36.5	80.125	97.875	11.5	0.0
-39.0	11.75	24.609411239624023	3.608219861984253	188.0	-36.5	80.125	97.875	11.5	0.0
-39.0	11.75	24.609411239624023	3.608219861984253	188.0	-36.5	80.125	97.75	11.625	0.0
-39.0	11.75	24.609411239624023	3.608219861984253	188.0	-36.5	80.125	97.875	11.5	0.0
-39.0	11.75	24.609411239624023	3.608219861984253	188.5	-36.5	80.125	97.75	11.5	0.0
-39.0	11.75	24.609411239624023	3.608219861984253	188.0	-36.5	80.125	97.75	11.5	0.0
-39.0	11.75	24.609411239624023	3.608219861984253	188.0	-36.5	80.125	97.75	11.5	0.0
-39.0	11.75	24.609411239624023	3.608219861984253	188.0	-36.5	80.125	97.75	11.5	0.0
-39.0	11.875	24.609411239624023	3.608219861984253	188.0	-36.5	80.125	97.875	11.5	0.0
-39.0	11.875	24.609411239624023	3.608219861984253	187.5	-36.5	80.125	97.875	11.5	0.0
-39.0	11.75	24.609411239624023	3.608219861984253	188.5	-36.5	80.125	97.875	11.5	0.0
-39.0	11.875	24.609411239624023	3.608219861984253	188.5	-36.5	80.125	97.75	11.5	0.0
-39.0	11.875	24.609411239624023	3.608219861984253	187.5	-36.5	80.125	97.875	11.5	0.0
-39.0	11.875	24.609411239624023	3.608219861984253	187.5	-36.5	80.125	97.75	11.5	0.0
-39.0	11.875	24.609411239624023	3.608219861984253	187.5	-36.5	80.125	97.75	11.5	0.0
-39.0	11.875	24.609411239624023	3.608219861984253	187.5	-36.5	80.125	97.875	11.5	0.0
-39.0	11.875	24.609411239624023	3.608219861984253	188.0	-36.5	80.125	97.75	11.5	0.0
-39.0	11.875	24.609411239624023	3.6062673926353455	187.5	-36.5	80.0	97.75	11.625	0.0
-39.0	11.875	24.609411239624023	3.604314923286438	187.5	-36.5	80.0	97.75	11.625	0.0
-39.0	11.875	24.609411239624023	3.6023624539375305	187.0	-36.5	80.0	97.75	11.625	0.0
-39.0	11.875	24.609411239624023	3.600409984588623	187.0	-36.5	80.0	97.75	11.625	0.0
-39.0	11.875	24.609411239624023	3.600409984588623	187.5	-36.5	80.0	97.75	11.625	0.0
-39.0	11.875	24.609411239624023	3.600409984588623	187.0	-36.5	80.0	97.75	11.625	0.0
-39.0	11.875	24.609411239624023	3.600409984588623	187.0	-36.5	80.0	97.75	11.625	0.0
-39.0	11.875	24.609411239624023	3.600409984588623	187.0	-36.25	80.0	97.75	11.625	0.0
-39.0	11.875	24.609411239624023	3.600409984588623	186.5	-36.5	80.0	97.75	11.625	0.0
-39.0	11.875	24.609411239624023	3.600409984588623	187.0	-36.5	80.0	97.75	11.625	0.0
-39.0	11.875	24.609411239624023	3.600409984588623	187.0	-36.5	80.0	97.75	11.625	0.0
-39.0	12.0	24.609411239624023	3.600409984588623	186.0	-36.25	80.0	97.75	11.625	0.0
-39.0	12.0	24.609411239624023	3.600409984588623	187.0	-36.25	80.0	97.75	11.625	0.0
-39.0	12.0	24.609411239624023	3.600409984588623	187.0	-36.25	80.0	97.75	11.625	0.0
-39.0	12.0	24.609411239624023	3.600409984588623	187.0	-36.25	80.0	97.75	11.75	0.0
-39.0	12.0	24.609411239624023	3.600409984588623	187.0	-36.25	79.875	97.75	11.75	0.0
-39.0	12.0	24.609411239624023	3.600409984588623	187.0	-36.25	80.0	97.75	11.625	0.0
-39.0	12.0	24.609411239624023	3.600409984588623	187.0	-36.25	79.875	97.75	11.75	0.0
-39.0	12.0	24.609411239624023	3.600409984588623	187.0	-36.25	79.875	97.75	11.625	0.0
-39.0	12.0	24.609411239624023	3.600409984588623	186.5	-36.25	79.875	97.75	11.75	0.0
-39.0	12.0	24.609411239624023	3.600409984588623	187.0	-36.25	80.0	97.75	11.625	0.0
-39.0	12.0	24.609411239624023	3.600409984588623	187.0	-36.25	79.875	97.75	11.75	0.0
-39.0	12.0	24.609411239624023	3.600409984588623	186.5	-36.25	80.0	97.75	11.625	0.0
-39.0	12.0	24.609411239624023	3.600409984588623	187.0	-36.25	80.0	97.75	11.625	0.0
-39.0	12.0	24.609411239624023	3.600409984588623	187.0	-36.25	80.0	97.75	11.625	0.0
-39.0	12.0	24.609411239624023	3.600409984588623	187.0	-36.25	80.0	97.75	11.625	0.0
-39.0	12.0	24.609411239624023	3.600409984588623	187.5	-36.25	80.0	97.875	11.625	0.0
-39.0	12.125	24.609411239624023	3.600409984588623	187.5	-36.25	80.0	97.75	11.625	0.0
-39.0	12.125	24.609411239624023	3.600409984588623	187.5	-36.25	80.0	97.875	11.625	0.0
-39.0	12.125	24.609411239624023	3.600409984588623	187.5	-36.25	80.0	97.875	11.625	0.0
-39.0	12.125	24.609411239624023	3.600409984588623	187.0	-36.25	80.0	97.75	11.625	0.0
-39.0	12.125	24.609411239624023	3.600409984588623	187.5	-36.25	80.0	97.75	11.625	0.0
-39.0	12.125	24.609411239624023	3.600409984588623	187.0	-36.25	80.0	97.875	11.625	0.0
-39.0	12.125	24.609411239624023	3.600409984588623	187.5	-36.25	80.0	97.75	11.625	0.0
-39.0	12.125	24.609411239624023	3.600409984588623	187.0	-36.25	80.0	97.75	11.75	0.0
-39.0	12.125	24.609411239624023	3.600409984588623	187.5	-36.25	79.875	97.75	11.75	0.0
-39.0	12.125	24.609411239624023	3.600409984588623	187.0	-36.25	79.875	97.75	11.75	0.0
-39.0	12.125	24.609411239624023	3.600409984588623	187.0	-36.25	79.875	97.75	11.75	0.0
-38.0	12.125	24.609411239624023	3.600409984588623	186.5	-36.25	79.875	97.75	11.75	0.0
-38.0	12.125	24.609411239624023	3.600409984588623	187.0	-36.25	79.875	97.75	11.75	0.0
-39.0	12.125	24.609411239624023	3.600409984588623	187.0	-36.25	79.875	97.75	11.75	0.0
-38.0	12.125	24.609411239624023	3.600409984588623	186.5	-36.25	79.875	97.75	11.75	0.0
-38.0	12.125	24.609411239624023	3.600409984588623	186.0	-36.0	79.875	97.75	11.75	0.0
-38.0	12.125	24.609411239624023	3.600409984588623	186.0	-36.25	79.875	97.75	11.75	0.0
-38.0	12.125	24.609411239624023	3.600409984588623	186.5	-36.0	79.875	97.75	11.75	0.0
-38.0	12.125	24.609411239624023	3.600409984588623	186.0	-36.0	79.75	97.75	11.75	0.0
-38.0	12.125	24.609411239624023	3.600409984588623	186.0	-36.0	79.75	97.75	11.75	0.0
-38.0	12.125	24.609411239624023	3.600409984588623	186.5	-36.0	79.75	97.75	11.75	0.0
-38.0	12.125	24.609411239624023	3.600409984588623	186.5	-36.0	79.75	97.75	11.75	0.0
-38.0	12.125	24.609411239624023	3.600409984588623	186.0	-36.0	79.875	97.75	11.75	0.0
-38.0	12.125	24.609411239624023	3.600409984588623	186.5	-36.0	79.875	97.75	11.75	0.0
-38.0	12.125	24.609411239624023	3.600409984588623	186.0	-36.0	79.75	97.75	11.875	0.0
-38.0	12.125	24.609411239624023	3.600409984588623	186.0	-36.0	79.75	97.75	11.875	0.0
-38.0	12.125	24.609411239624023	3.600409984588623	186.0	-36.0	79.75	97.75	11.875	0.0
-38.0	12.125	24.609411239624023	3.600409984588623	186.0	-36.0	79.75	97.75	11.875	0.0
-38.0	12.125	24.609411239624023	3.600409984588623	186.0	-36.25	79.75	97.75	11.75	0.0
-38.0	12.125	24.609411239624023	3.600409984588623	186.0	-36.0	79.75	97.75	11.875	0.0
-38.0	12.125	24.609411239624023	3.600409984588623	186.0	-36.0	79.75	97.75	11.875	0.0
-38.0	12.125	24.609411239624023	3.600409984588623	185.5	-36.0	79.75	97.75	11.875	0.0
-38.0	12.125	24.609411239624023	3.600409984588623	186.0	-36.0	79.75	97.75	11.75	0.0
-38.0	12.125	24.609411239624023	3.600409984588623	186.0	-36.0	79.75	97.75	11.875	0.0
-38.0	12.125	24.609411239624023	3.600409984588623	186.0	-36.0	79.75	97.75	11.875	0.0
-38.0	12.125	24.609411239624023	3.600409984588623	186.0	-36.0	79.75	97.75	11.875	0.0
-38.0	12.125	24.609411239624023	3.600409984588623	186.0	-36.0	79.625	97.75	12.0	0.0
-38.0	12.125	24.609411239624023	3.5984574556350712	185.5	-36.0	79.625	97.625	11.875	0.0
-38.0	12.125	24.609411239624023	3.5965049266815186	185.0	-36.0	79.625	97.75	12.0	0.0
-38.0	12.125	24.609411239624023	3.5945523977279663	185.5	-36.0	79.625	97.625	12.0	0.0
-38.0	12.0	24.609411239624023	3.5925998687744136	185.0	-36.0	79.5	97.625	12.0	0.0
-38.0	12.0	24.609411239624023	3.5925998687744136	185.0	-36.0	79.5	97.625	12.125	0.0
-38.0	12.0	24.609411239624023	3.5925998687744136	184.5	-36.0	79.5	97.625	12.125	0.0
-38.0	12.0	24.609411239624023	3.5925998687744136	184.5	-36.0	79.375	97.5	12.25	0.0
-38.0	12.0	24.609411239624023	3.5925998687744136	183.5	-36.0	79.25	97.5	12.25	0.0
-38.0	11.875	24.609411239624023	3.5925998687744136	183.5	-36.0	79.25	97.5	12.25	0.0
-38.0	11.875	24.609411239624023	3.5925998687744136	183.0	-36.0	79.125	97.5	12.375	0.0
-38.0	11.875	24.609411239624023	3.5925998687744136	182.0	-36.0	79.125	97.5	12.375	0.0
-38.0	11.875	24.609411239624023	3.5925998687744136	182.5	-36.0	79.125	97.5	12.375	0.0
-38.0	11.875	24.609411239624023	3.5925998687744136	182.0	-36.0	79.0	97.375	12.375	0.0
-38.0	11.75	24.609411239624023	3.5925998687744136	181.5	-36.0	79.0	97.5	12.375	0.0
-38.0	11.75	24.609411239624023	3.5925998687744136	182.5	-36.0	79.0	97.5	12.375	0.0
-38.0	11.75	24.609411239624023	3.5925998687744136	182.5	-36.0	79.0	97.5	12.375	0.0
-38.0	11.75	24.609411239624023	3.5925998687744136	182.0	-36.0	79.0	97.375	12.375	0.0
-38.0	11.625	24.609411239624023	3.5925998687744136	182.0	-36.0	79.0	97.5	12.25	0.0
-38.0	11.625	24.609411239624023	3.5925998687744136	182.0	-36.0	79.0	97.5	12.375	0.0
-38.0	11.625	24.609411239624023	3.5925998687744136	182.0	-36.0	79.0	97.375	12.375	0.0
-38.0	11.625	24.609411239624023	3.5925998687744136	182.0	-36.0	79.0	97.5	12.375	0.0
-38.0	11.625	24.609411239624023	3.5925998687744136	182.0	-36.0	79.0	97.375	12.375	0.0
-38.0	11.625	24.609411239624023	3.5925998687744136	181.5	-36.0	79.0	97.5	12.375	0.0
-38.0	11.625	24.609411239624023	3.5925998687744136	182.0	-36.0	79.0	97.375	12.5	0.0
-38.0	11.625	24.609411239624023	3.5925998687744136	181.0	-36.0	79.0	97.375	12.5	0.0
-38.0	11.625	24.609411239624023	3.5925998687744136	181.5	-36.0	78.875	97.375	12.375	0.0
-38.0	11.625	24.609411239624023	3.5925998687744136	181.0	-36.0	78.875	97.375	12.5	0.0
-38.0	11.5	24.609411239624023	3.5925998687744136	181.0	-36.0	78.875	97.375	12.5	0.0
-38.0	11.5	24.609411239624023	3.5925998687744136	181.0	-36.0	78.875	97.375	12.5	0.0
-38.0	11.5	24.609411239624023	3.5925998687744136	181.0	-36.0	78.875	97.375	12.5	0.0
-38.0	11.5	24.609411239624023	3.5925998687744136	180.5	-35.75	78.75	97.25	12.625	0.0
-38.0	11.5	24.609411239624023	3.5925998687744136	180.5	-36.0	78.75	97.25	12.625	0.0
-38.0	11.5	24.609411239624023	3.5925998687744136	180.5	-35.75	78.75	97.25	12.625	0.0
-38.0	11.375	24.609411239624023	3.5925998687744136	180.5	-35.75	78.625	97.25	12.625	0.0
-38.0	11.375	24.609411239624023	3.5925998687744136	180.0	-35.75	78.625	97.25	12.625	0.0
-38.0	11.375	24.609411239624023	3.5925998687744136	180.0	-36.0	78.625	97.25	12.625	0.0
0.0	0.0	-0.3515630066394805	0.0	2.0	2.75	0.0	0.0	0.0	0.0
0.0	0.0	-0.3515630066394805	0.0	2.0	2.5	0.0	0.0	0.0	0.0
0.0	0.0	-0.3515630066394805	0.0	2.0	2.5	0.0	0.0	0.0	0.0
0.0	0.0	-0.3515630066394805	0.0	2.0	2.5	0.0	0.0	0.0	0.0
0.0	0.0	-0.3515630066394805	0.0	2.0	2.5	0.0	0.0	0.0	0.0
0.0	0.0	-0.3515630066394805	0.0	2.0	2.75	0.0	0.0	0.0	0.0
0.0	0.0	-0.3515630066394805	0.0	2.0	2.5	0.0	0.0	0.0	0.0
0.0	0.0	-0.3515630066394805	0.0	2.0	2.75	0.0	0.0	0.0	0.0
0.0	0.0	-0.3515630066394805	0.0	2.0	2.75	0.0	0.0	0.0	0.0
0.0	0.0	-0.3515630066394805	0.0	2.0	2.75	0.0	0.0	0.0	0.0
0.0	0.0	-0.3515630066394805	0.0	2.0	2.75	0.0	0.0	0.0	0.0
0.0	0.0	-0.3515630066394805	0.0	2.0	2.75	0.0	0.0	0.0	0.0
0.0	0.0	-0.3515630066394805	0.0	2.0	2.75	0.0	0.0	0.0	0.0
0.0	0.0	-0.3515630066394805	0.0	2.0	2.75	0.0	0.0	0.0	0.0
0.0	0.0	-0.3515630066394805	0.0	2.0	2.75	0.0	0.0	0.0	0.0
0.0	0.0	-0.3515630066394805	0.0	2.0	2.75	0.0	0.0	0.0	0.0
0.0	0.0	-0.3515630066394805	0.0	2.0	2.75	0.0	0.0	0.0	0.0
0.0	0.0	-0.3515630066394805	0.0	2.0	2.75	0.0	0.0	0.0	0.0
0.0	0.0	-0.3515630066394805	0.0	2.0	2.75	0.0	0.0	0.0	0.0
0.0	0.0	-0.3515630066394805	0.0	2.0	2.75	0.0	0.0	0.0	0.0
0.0	0.0	-0.3515630066394805	0.0	2.0	2.75	0.0	0.0	0.0	0.0
0.0	0.0	-0.3515630066394805	0.0	2.0	2.75	0.0	0.0	0.0	0.0
0.0	0.0	-0.3515630066394805	0.0	2.0	2.75	0.0	0.0	0.0	0.0
0.0	0.0	-0.3515630066394805	0.0	2.0	2.75	0.0	0.0	0.0	0.0
0.0	0.0	-0.3515630066394805	0.0	2.0	2.5	0.0	0.0	0.0	0.0
0.0	0.0	-0.3515630066394805	0.0	2.0	2.5	0.0	0.0	0.0	0.0
0.0	0.0	-0.3515630066394805	0.0	2.0	2.5	0.0	0.0	0.0	0.0
0.0	0.0	-0.3515630066394805	0.0	2.0	2.5	0.0	0.0	0.0	0.0
0.0	0.0	-0.3515630066394805	0.0	2.0	2.5	0.0	0.0	0.0	0.0
0.0	0.0	-0.3515630066394805	0.0	2.0	2.5	0.0	0.0	0.0	0.0
0.0	0.0	-0.3515630066394805	0.0	2.0	2.25	0.0	0.0	0.0	0.0
0.0	0.0	-0.3515630066394805	0.0	2.0	2.25	0.0	0.0	0.0	0.0
0.0	0.0	-0.3515630066394805	0.0	2.0	2.25	0.0	0.0	0.0	0.0
0.0	0.0	-0.3515630066394805	0.0	2.0	2.25	0.0	0.0	0.0	0.0
0.0	0.0	-0.3515630066394805	0.0	2.0	2.0	0.0	0.0	0.0	0.0
0.0	0.0	-0.3515630066394805	0.0	2.0	2.0	0.0	0.0	0.0	0.0
0.0	0.0	-0.3515630066394805	0.0	2.0	2.0	0.0	0.0	0.0	0.0
0.0	0.0	-0.3515630066394805	0.0	2.0	2.0	0.0	0.0	0.0	0.0
0.0	0.0	-0.3515630066394805	0.0	2.0	2.0	0.0	0.0	0.0	0.0
0.0	0.0	-0.3515630066394805	0.0	2.0	2.0	0.0	0.0	0.0	0.0
0.0	0.0	-0.3515630066394805	0.0	2.0	1.75	0.0	0.0	0.0	0.0
0.0	0.0	-0.3515630066394805	0.0	2.0	1.75	0.0	0.0	0.0	0.0
0.0	0.0	-0.3515630066394805	0.0	2.0	1.75	0.0	0.0	0.0	0.0
0.0	0.0	-0.3515630066394805	0.0	2.0	1.75	0.0	0.0	0.0	0.0
0.0	0.0	-0.3515630066394805	0.0	2.0	1.75	0.0	0.0	0.0	0.0
0.0	0.0	-0.3515630066394805	0.0	2.0	1.75	0.0	0.0	0.0	0.0
0.0	0.0	-0.3515630066394805	0.0	2.0	1.75	0.0	0.0	0.0	0.0
0.0	0.0	-0.3515630066394805	0.0	2.0	1.75	0.0	0.0	0.0	0.0
0.0	0.0	-0.3515630066394805	0.0	2.0	1.5	0.0	0.0	0.0	0.0
0.0	0.0	-0.3515630066394805	0.0	2.0	1.5	0.0	0.0	0.0	0.0
0.0	0.0	-0.3515630066394805	0.0	2.0	1.5	0.0	0.0	0.0	0.0
0.0	0.0	-0.3515630066394805	0.0	2.0	1.5	0.0	0.0	0.0	0.0
0.0	0.0	-0.3515630066394805	0.0	2.0	1.5	0.0	0.0	0.0	0.0
0.0	0.0	-0.3515630066394805	0.0	2.0	1.5	0.0	0.0	0.0	0.0
0.0	0.0	-0.3515630066394805	0.0	2.0	1.5	0.0	0.0	0.0	0.0
0.0	0.0	-0.3515630066394805	0.0	2.0	1.5	0.0	0.0	0.0	0.0
0.0	0.0	-0.3515630066394805	0.0	2.0	1.5	0.0	0.0	0.0	0.0
0.0	0.0	-0.3515630066394805	0.0	2.0	1.5	0.0	0.0	0.0	0.0
0.0	0.0	-0.3515630066394805	0.0	2.0	1.5	0.0	0.0	0.0	0.0
0.0	0.0	-0.3515630066394805	3.635555028915405	2.0	1.5	0.0	0.0	0.0	0.0
0.0	7.5	-0.3515630066394805	7.27111005783081	2.0	1.5	0.0	0.0	0.0	1.25
0.0	7.375	-0.3515630066394805	10.906665086746214	2.0	1.25	0.0	0.0	1.25	2.75
0.0	7.375	-0.3515630066394805	14.54222011566162	2.0	1.25	0.0	0.0	1.375	3.5
0.0	7.375	-0.3515630066394805	14.54222011566162	2.0	1.5	0.0	1.5	1.375	3.75
0.0	7.375	-0.3515630066394805	14.54222011566162	2.0	1.25	0.0	3.375	1.375	8.0
0.0	7.375	-0.3515630066394805	14.54222011566162	2.0	1.25	0.0	5.625	2.75	25.25
0.0	7.375	-0.3515630066394805	14.54222011566162	2.0	1.5	0.0	7.875	3.75	80.75
0.0	7.375	-0.3515630066394805	14.54222011566162	2.0	1.5	0.0	10.0	3.875	94.75
0.0	7.25	-0.3515630066394805	14.54222011566162	2.0	1.25	0.0	12.125	3.875	95.0
0.0	7.125	-0.3515630066394805	14.54222011566162	2.0	1.5	0.0	13.75	3.875	95.0
0.0	7.0	-0.3515630066394805	14.54222011566162	2.0	1.5	0.0	15.5	3.875	95.0
0.0	6.875	-0.3515630066394805	14.54222011566162	2.0	1.5	0.0	17.125	3.875	95.0
0.0	6.75	-0.3515630066394805	14.54222011566162	2.0	1.5	0.0	18.375	3.875	95.0
0.0	6.5	-0.3515630066394805	14.54222011566162	2.0	1.5	0.0	19.5	3.875	95.0
0.0	6.375	-0.3515630066394805	14.54222011566162	2.0	1.5	0.0	20.375	3.875	95.0
0.0	6.375	-0.3515630066394805	14.54222011566162	2.0	1.5	0.0	21.125	3.875	95.25
0.0	6.125	-0.3515630066394805	14.54222011566162	2.0	1.5	0.0	21.75	3.875	95.25
0.0	6.0	-0.3515630066394805	14.54222011566162	2.0	1.5	0.0	22.25	3.875	95.25
0.0	5.875	-0.3515630066394805	14.54222011566162	2.0	1.5	0.0	22.625	3.875	95.25
0.0	5.75	-0.3515630066394805	14.54222011566162	2.0	1.5	0.0	22.875	3.875	95.25
0.0	5.625	-0.3515630066394805	14.54222011566162	2.0	1.5	0.0	23.125	3.875	95.25
0.0	5.5	-0.3515630066394805	14.54222011566162	2.0	1.75	0.0	23.5	3.875	95.25
0.0	5.375	-0.3515630066394805	14.54222011566162	2.0	1.5	2.125	24.125	5.625	95.25
0.0	5.25	-0.3515630066394805	14.54222011566162	2.0	1.5	2.25	25.0	31.75	95.25
0.0	5.25	-0.3515630066394805	14.54222011566162	2.0	1.5	2.375	25.75	50.5	95.25
0.0	5.125	-0.3515630066394805	14.54222011566162	2.0	1.75	2.5	26.375	50.75	95.25
0.0	5.0	-0.3515630066394805	14.54222011566162	2.0	1.75	2.625	27.0	50.75	95.0
0.0	4.875	-0.3515630066394805	14.54222011566162	2.0	1.75	2.875	27.375	50.75	95.0
0.0	4.875	-0.3515630066394805	14.54222011566162	2.0	1.75	2.875	27.75	50.75	95.0
0.0	4.75	-0.3515630066394805	14.54222011566162	2.0	1.75	3.0	28.125	50.75	95.0
0.0	4.75	-0.3515630066394805	14.54222011566162	2.0	1.75	3.125	28.5	50.75	95.0
0.0	4.625	-0.3515630066394805	14.54222011566162	2.5	1.75	3.25	29.125	50.75	95.0
0.0	4.625	-0.3515630066394805	14.54222011566162	3.0	1.75	3.5	30.375	50.75	95.0
0.0	4.5	-0.3515630066394805	14.54222011566162	5.0	1.75	3.75	31.75	50.75	95.0
0.0	4.5	-0.3515630066394805	14.54222011566162	5.5	1.75	4.0	33.25	50.75	95.0
0.0	4.5	-0.3515630066394805	14.54222011566162	6.5	1.75	4.375	34.75	50.75	95.0
0.0	4.375	-0.3515630066394805	14.54222011566162	7.0	1.75	4.75	35.875	50.75	95.0
0.0	4.375	-0.3515630066394805	14.54222011566162	7.5	1.75	5.25	37.125	50.75	95.0
0.0	4.25	-0.3515630066394805	14.54222011566162	8.0	1.75	5.5	38.25	50.75	95.0
0.0	4.25	-0.3515630066394805	14.54222011566162	8.5	1.75	5.875	39.0	50.75	95.0
0.0	4.125	-0.3515630066394805	14.54222011566162	9.0	1.75	6.125	39.875	50.75	95.0
0.0	4.125	-0.3515630066394805	14.54222011566162	9.5	1.75	6.25	40.625	50.75	95.0
0.0	4.0	-0.3515630066394805	14.54222011566162	10.0	1.75	6.625	41.375	50.75	95.0
0.0	4.0	-0.3515630066394805	14.54222011566162	10.5	1.75	6.875	42.25	50.75	95.0
0.0	3.875	-0.3515630066394805	14.54222011566162	11.0	2.0	7.125	43.125	50.75	95.0
0.0	3.875	-0.3515630066394805	14.54222011566162	11.5	1.75	7.375	43.875	50.75	95.0
0.0	3.75	-0.3515630066394805	14.54222011566162	12.0	1.75	7.625	44.75	50.75	95.0
0.0	3.75	-0.3515630066394805	14.54222011566162	12.5	1.75	7.875	45.625	50.75	95.0
0.0	3.625	-0.3515630066394805	14.54222011566162	13.5	1.75	8.125	46.5	50.625	95.0
0.0	3.5	-0.3515630066394805	14.54222011566162	14.0	1.75	8.5	47.375	50.25	95.0
0.0	3.5	-0.3515630066394805	14.54222011566162	15.0	1.75	8.75	48.375	49.75	95.0
0.0	3.5	-0.3515630066394805	14.54222011566162	16.0	2.0	9.125	49.25	49.625	95.0
0.0	3.5	-0.3515630066394805	14.54222011566162	17.0	2.0	9.625	50.375	49.375	95.0
0.0	3.375	-0.3515630066394805	14.54222011566162	18.0	2.0	10.0	51.375	49.25	95.0
0.0	3.375	-0.3515630066394805	14.54222011566162	19.0	2.0	10.375	52.625	49.0	95.0
0.0	3.375	-0.3515630066394805	14.54222011566162	20.5	2.0	10.75	53.875	48.875	95.0
0.0	3.25	-0.3515630066394805	14.54222011566162	21.5	2.0	11.125	55.375	48.625	95.0
0.0	3.25	-0.3515630066394805	14.54222011566162	23.5	2.0	11.625	56.75	48.5	95.0
0.0	3.125	-0.3515630066394805	14.54222011566162	25.0	2.0	12.25	58.25	48.25	95.0
0.0	3.125	-0.3515630066394805	14.54222011566162	26.0	2.0	12.875	59.375	48.125	95.0
0.0	3.125	-0.3515630066394805	14.54222011566162	27.5	2.0	13.375	60.5	47.875	95.0
0.0	3.125	-0.3515630066394805	14.54222011566162	29.5	2.0	14.0	62.0	47.75	95.0
0.0	3.125	-0.3515630066394805	14.54222011566162	32.5	2.0	14.75	63.0	47.625	95.0
0.0	3.125	-0.3515630066394805	14.54222011566162	33.0	2.0	15.5	63.375	47.25	95.0
0.0	3.125	-0.3515630066394805	14.54222011566162	33.5	2.0	15.875	64.0	47.125	95.0
0.0	3.125	-0.3515630066394805	14.54222011566162	34.5	2.0	16.125	65.125	46.875	95.0
0.0	3.125	-0.3515630066394805	14.54222011566162	38.0	2.0	16.75	65.5	46.625	95.0
0.0	3.125	-0.3515630066394805	14.54222011566162	37.5	2.0	17.125	65.625	46.5	95.0
0.0	3.125	-0.3515630066394805	14.54222011566162	38.0	2.0	17.375	65.625	46.375	95.0
0.0	3.125	-0.3515630066394805	14.54222011566162	38.0	2.0	17.625	65.625	46.375	95.0
0.0	3.125	-0.3515630066394805	14.54222011566162	38.5	2.0	17.625	65.625	46.375	95.0
0.0	3.125	-0.3515630066394805	14.54222011566162	38.0	2.0	17.625	65.75	46.375	95.0
0.0	3.125	-0.3515630066394805	14.54222011566162	39.0	2.0	17.75	65.625	46.375	95.0
0.0	3.125	-0.3515630066394805	14.54222011566162	38.0	2.0	17.625	65.625	46.375	95.0
0.0	3.125	-0.3515630066394805	14.54222011566162	38.5	2.0	17.75	65.75	46.375	95.0
0.0	3.125	-0.3515630066394805	14.54222011566162	38.5	2.0	17.75	65.75	46.375	95.0
0.0	3.25	-0.3515630066394805	14.54222011566162	38.5	2.0	17.75	65.875	46.375	95.0
0.0	3.25	-0.3515630066394805	14.54222011566162	38.5	2.0	17.75	65.875	46.375	95.0
0.0	3.25	-0.3515630066394805	14.54222011566162	39.0	2.0	17.75	65.875	46.25	95.0
0.0	3.25	-0.3515630066394805	14.54222011566162	39.0	2.0	17.75	65.875	46.25	95.0
0.0	3.25	-0.3515630066394805	14.54222011566162	39.0	2.0	17.75	66.0	46.25	94.75
0.0	3.25	-0.3515630066394805	14.54222011566162	39.0	2.0	17.75	66.0	46.25	94.75
0.0	3.25	-0.3515630066394805	14.54222011566162	39.0	2.0	17.75	66.0	46.25	94.75
0.0	3.25	-0.3515630066394805	14.54222011566162	39.0	2.0	17.75	66.0	46.25	94.75
0.0	3.25	-0.3515630066394805	14.54222011566162	39.0	2.0	17.75	66.0	46.25	94.75
0.0	3.25	-0.3515630066394805	14.54222011566162	39.0	2.0	17.75	66.0	46.25	94.75
0.0	3.125	-0.3515630066394805	14.54222011566162	39.0	2.0	17.75	66.0	46.25	94.75
0.0	3.125	-0.3515630066394805	14.54222011566162	38.5	2.0	17.875	66.0	46.25	94.75
0.0	3.125	-0.3515630066394805	14.54222011566162	38.0	2.0	17.75	66.0	46.25	94.75
0.0	3.125	-0.3515630066394805	14.54222011566162	38.0	2.0	17.625	66.0	46.25	94.75
0.0	3.125	-0.3515630066394805	14.54222011566162	38.0	2.25	17.625	66.0	46.25	94.75
0.0	3.125	-0.3515630066394805	14.54222011566162	38.0	2.0	17.625	66.0	46.25	94.75
0.0	3.125	-0.3515630066394805	14.54222011566162	38.0	2.0	17.625	66.0	46.25	94.75
0.0	3.125	-0.3515630066394805	14.54222011566162	38.5	2.25	17.75	66.0	46.25	94.75
0.0	3.125	-0.3515630066394805	14.54222011566162	38.0	2.0	17.75	66.0	46.25	94.75
0.0	3.125	-0.3515630066394805	14.54222011566162	38.0	2.25	17.75	66.0	46.25	94.75
0.0	3.125	-0.3515630066394805	14.54222011566162	38.5	2.0	17.75	66.0	46.25	94.75
0.0	3.125	-0.3515630066394805	14.54222011566162	38.5	2.0	17.875	66.0	46.25	94.75
0.0	3.125	-0.3515630066394805	14.54222011566162	38.5	2.0	17.75	66.0	46.25	94.75
0.0	3.125	-0.3515630066394805	14.54222011566162	38.5	2.0	17.75	66.0	46.25	94.75
0.0	3.125	-0.3515630066394805	14.54222011566162	38.5	2.0	17.75	66.0	46.25	94.75
0.0	3.125	-0.3515630066394805	14.54222011566162	38.5	2.0	17.75	66.125	46.25	94.75
0.0	3.125	-0.3515630066394805	14.54222011566162	38.5	2.25	17.75	66.125	46.25	94.75
0.0	3.125	-0.3515630066394805	14.54222011566162	39.0	2.0	17.75	66.125	46.25	94.75
0.0	3.125	-0.3515630066394805	14.54222011566162	39.0	2.25	17.875	66.125	46.25	94.75
0.0	3.0	-0.3515630066394805	14.54222011566162	39.0	2.25	17.875	66.125	46.125	94.75
0.0	3.0	-0.3515630066394805	14.54222011566162	39.0	2.0	17.875	66.125	46.125	94.75
0.0	3.0	-0.3515630066394805	14.54222011566162	39.0	2.25	17.875	66.125	46.125	94.75
0.0	3.0	-0.3515630066394805	14.54222011566162	39.0	2.0	17.875	66.125	46.125	94.75
0.0	3.0	-0.3515630066394805	14.54222011566162	39.0	2.0	18.0	66.125	46.125	94.75
0.0	3.0	-0.3515630066394805	14.54222011566162	39.0	2.0	18.0	66.125	46.125	94.75
0.0	3.0	-0.3515630066394805	14.54222011566162	39.0	2.25	18.0	66.125	46.125	94.75
0.0	3.0	-0.3515630066394805	14.54222011566162	39.0	2.25	18.0	66.125	46.125	94.75
0.0	3.0	-0.3515630066394805	14.54222011566162	39.0	2.25	17.875	66.125	46.125	94.75
0.0	3.0	-0.3515630066394805	14.54222011566162	39.0	2.25	17.875	66.125	46.125	94.75
0.0	3.0	-0.3515630066394805	14.54222011566162	39.0	2.0	17.875	66.125	46.125	94.75
0.0	3.0	-0.3515630066394805	14.54222011566162	39.0	2.25	17.875	66.125	46.125	94.75
0.0	3.0	-0.3515630066394805	14.54222011566162	39.0	2.25	17.875	66.125	46.125	94.75
0.0	3.0	-0.3515630066394805	14.54222011566162	39.0	2.25	17.875	66.125	46.125	94.75
0.0	3.0	-0.3515630066394805	14.54222011566162	39.0	2.0	17.75	66.125	46.125	94.75
0.0	3.0	-0.3515630066394805	14.54222011566162	39.0	2.25	17.75	66.125	46.125	94.75
0.0	3.0	-0.3515630066394805	14.54222011566162	39.0	2.0	17.75	66.125	46.125	94.75
0.0	3.0	-0.3515630066394805	14.54222011566162	39.0	2.25	17.75	66.125	46.125	94.75
0.0	3.0	-0.3515630066394805	14.54222011566162	39.0	2.25	17.75	66.125	46.125	94.75
0.0	3.0	-0.3515630066394805	14.54222011566162	39.0	2.0	17.875	66.125	46.125	94.75
0.0	3.0	-0.3515630066394805	14.54222011566162	39.0	2.0	17.875	66.125	46.125	94.75
0.0	3.0	-0.3515630066394805	14.54222011566162	39.0	2.0	17.875	66.125	46.125	94.75
0.0	3.0	-0.3515630066394805	14.54222011566162	39.0	2.25	17.75	66.125	46.125	94.75
0.0	3.0	-0.3515630066394805	14.54222011566162	39.0	2.25	17.875	66.125	46.125	94.75
0.0	2.875	-0.3515630066394805	14.54222011566162	39.0	2.0	17.875	66.125	46.125	94.75
0.0	3.0	-0.3515630066394805	14.54222011566162	39.0	2.25	17.875	66.125	46.125	94.75
0.0	3.0	-0.3515630066394805	14.54222011566162	39.0	2.0	17.75	66.125	46.125	94.75
0.0	3.0	-0.3515630066394805	14.54222011566162	39.0	2.25	17.875	66.125	46.125	94.75
0.0	3.0	-0.3515630066394805	14.54222011566162	39.0	2.0	17.75	66.125	46.125	94.75
0.0	3.0	-0.3515630066394805	14.54222011566162	39.0	2.0	17.75	66.125	46.125	94.75
0.0	3.0	-0.3515630066394805	14.54222011566162	37.5	2.0	17.5	66.375	46.125	94.75
0.0	3.0	-0.3515630066394805	14.54222011566162	38.0	2.0	17.5	66.75	46.125	94.75
0.0	3.0	-0.3515630066394805	14.54222011566162	38.5	1.75	17.5	67.0	46.0	94.75
0.0	3.0	-0.3515630066394805	14.54222011566162	38.5	1.5	17.625	67.25	45.875	94.75
0.0	3.0	-0.3515630066394805	14.54222011566162	39.0	1.5	17.75	67.375	45.75	94.75
0.0	2.875	-0.3515630066394805	14.54222011566162	39.0	1.5	17.875	67.5	45.625	94.75
0.0	3.0	-0.3515630066394805	14.54222011566162	39.0	1.25	17.875	67.625	45.625	94.75
0.0	3.0	-0.3515630066394805	14.54222011566162	39.5	1.25	18.0	67.625	45.5	94.75
0.0	3.0	-0.3515630066394805	14.54222011566162	40.0	1.25	18.125	67.75	45.5	94.75
1.0	2.875	-0.3515630066394805	14.54222011566162	40.5	1.25	18.25	67.75	45.375	94.75
1.0	2.875	-0.3515630066394805	14.54222011566162	40.5	1.25	18.25	67.75	45.375	94.75
1.0	3.0	-0.3515630066394805	14.54222011566162	40.0	1.0	18.25	67.625	45.375	94.75
1.0	3.0	-0.3515630066394805	14.54222011566162	40.0	1.0	18.25	67.625	45.375	94.75
1.0	2.875	-0.3515630066394805	14.54222011566162	40.0	1.0	18.125	67.625	45.5	94.75
1.0	2.875	-0.3515630066394805	14.54222011566162	39.5	1.0	18.125	67.625	45.5	94.75
1.0	2.875	-0.3515630066394805	14.54222011566162	40.0	1.0	18.25	67.625	45.5	94.75
1.0	2.875	-0.3515630066394805	14.54222011566162	40.0	0.75	18.125	67.75	45.5	94.75
1.0	2.875	-0.3515630066394805	14.54222011566162	40.0	0.75	18.25	67.75	45.375	94.75
1.0	2.875	-0.3515630066394805	14.54222011566162	40.0	0.75	18.25	67.75	45.375	94.75
1.0	3.0	-0.3515630066394805	14.54222011566162	40.0	0.75	18.25	67.75	45.375	94.75
1.0	2.875	-0.3515630066394805	14.54222011566162	40.0	0.5	18.25	67.875	45.375	94.75
1.0	2.875	-0.3515630066394805	14.54222011566162	40.0	0.5	18.25	67.875	45.375	94.75
0.0	2.875	-0.3515630066394805	14.54222011566162	40.0	0.5	18.25	67.875	45.375	94.75
0.0	2.875	-0.3515630066394805	14.54222011566162	40.0	0.75	18.25	67.875	45.375	94.75
0.0	2.875	-0.3515630066394805	14.54222011566162	40.0	0.5	18.25	67.875	45.25	94.75
0.0	2.875	-0.3515630066394805	14.54222011566162	40.0	0.5	18.25	67.875	45.25	94.75
0.0	2.875	-0.3515630066394805	14.54222011566162	40.0	0.5	18.25	67.875	45.25	94.75
0.0	2.875	-0.3515630066394805	14.54222011566162	40.0	0.5	18.375	67.875	45.25	94.75
0.0	2.875	-0.3515630066394805	14.54222011566162	40.0	0.5	18.375	67.875	45.25	94.75
0.0	2.875	-0.3515630066394805	14.54222011566162	40.0	0.25	18.375	68.0	45.25	94.75
0.0	2.875	-0.3515630066394805	14.54222011566162	40.5	0.5	18.25	68.0	45.25	94.75
0.0	2.875	-0.3515630066394805	14.54222011566162	40.5	0.5	18.25	68.125	45.25	94.75
0.0	2.875	10.546890258789064	14.54222011566162	42.0	0.5	18.375	70.125	45.25	94.75
0.0	2.875	4.921882152557373	14.54222011566162	49.0	0.25	19.5	72.875	43.875	94.75
0.0	3.0	4.570319175720215	14.54222011566162	59.0	0.5	21.5	76.625	42.0	94.75
0.0	3.125	4.570319175720215	14.54222011566162	74.5	0.5	24.75	79.375	39.0	94.75
0.0	3.375	4.570319175720215	14.54222011566162	84.5	0.25	28.5	79.0	35.75	94.75
0.0	3.5	4.570319175720215	14.54222011566162	80.5	0.25	29.125	78.75	36.0	94.75
0.0	3.75	4.570319175720215	14.54222011566162	80.5	0.25	28.75	79.0	36.5	94.75
0.0	4.0	4.570319175720215	14.54222011566162	81.5	0.25	28.875	79.25	36.25	94.75
0.0	4.125	4.570319175720215	14.54222011566162	82.5	0.25	29.125	79.0	36.0	94.75
0.0	4.375	4.570319175720215	14.54222011566162	81.5	0.25	29.0	79.0	36.125	94.75
0.0	4.5	4.570319175720215	14.54222011566162	81.5	0.25	28.875	79.0	36.25	94.75
0.0	4.625	4.570319175720215	14.54222011566162	81.5	0.25	28.875	79.0	36.25	94.75
0.0	4.75	4.570319175720215	14.54222011566162	81.5	0.25	28.875	79.0	36.25	94.75
0.0	4.75	4.570319175720215	14.54222011566162	82.0	0.25	28.875	78.875	36.25	94.75
0.0	4.875	4.218756198883057	14.54222011566162	80.5	0.25	28.75	77.625	36.25	94.75
0.0	4.875	-0.3515630066394805	14.54222011566162	73.0	0.25	27.75	75.625	37.75	94.75
0.0	4.875	-0.3515630066394805	14.54222011566162	64.0	0.25	25.875	73.75	39.75	94.75
0.0	4.875	-0.3515630066394805	14.54222011566162	55.5	0.25	24.0	72.5	41.625	94.75
0.0	4.875	-0.3515630066394805	14.54222011566162	51.5	0.25	22.375	71.625	42.75	94.75
0.0	4.75	-0.3515630066394805	14.54222011566162	49.0	0.25	21.25	71.0	43.375	94.75
0.0	4.625	-0.3515630066394805	14.54222011566162	47.5	0.25	20.5	70.75	43.625	94.75
0.0	4.5	-0.3515630066394805	14.54222011566162	46.5	0.25	20.125	70.375	43.875	94.75
0.0	4.375	-0.3515630066394805	14.54222011566162	46.0	0.25	19.875	70.125	44.125	94.75
0.0	4.25	-0.3515630066394805	14.54222011566162	45.5	0.25	19.75	70.0	44.25	94.75
0.0	4.25	-0.3515630066394805	14.54222011566162	45.0	0.25	19.625	69.5	44.375	94.75
0.0	4.125	-0.3515630066394805	14.54222011566162	43.0	0.25	19.375	69.125	44.625	94.75
0.0	4.0	-0.3515630066394805	14.54222011566162	42.5	0.25	19.125	69.0	44.875	94.75
0.0	4.0	-0.3515630066394805	14.54222011566162	42.5	0.0	19.0	69.0	44.875	94.75
0.0	3.875	-0.3515630066394805	14.54222011566162	42.5	0.0	18.875	68.875	45.0	94.75
0.0	3.875	-0.3515630066394805	14.54222011566162	42.5	0.25	18.875	68.875	45.0	94.75
0.0	3.75	-0.3515630066394805	14.54222011566162	42.0	0.0	18.75	68.875	45.0	94.75
0.0	3.75	-0.3515630066394805	14.54222011566162	42.0	0.0	18.75	68.75	45.0	94.75
0.0	3.625	-0.3515630066394805	14.54222011566162	42.0	0.0	18.75	68.75	45.0	94.75
0.0	3.625	-0.3515630066394805	14.54222011566162	42.0	0.0	18.625	68.625	45.0	94.75
0.0	3.5	-0.3515630066394805	14.54222011566162	41.5	0.0	18.75	68.625	45.0	94.75
0.0	3.5	-0.3515630066394805	14.54222011566162	41.5	0.0	18.75	68.625	45.0	94.75
0.0	3.5	-0.3515630066394805	14.54222011566162	41.5	0.0	18.625	68.5	45.125	94.75
0.0	3.5	-0.3515630066394805	14.54222011566162	41.5	0.0	18.625	68.5	45.125	94.75
0.0	3.375	-0.3515630066394805	14.54222011566162	41.5	0.0	18.625	68.5	45.125	94.75
0.0	3.375	-0.3515630066394805	14.54222011566162	41.0	0.0	18.625	68.375	45.125	94.75
0.0	3.375	-0.3515630066394805	14.54222011566162	41.0	0.0	18.625	68.375	45.125	94.75
0.0	3.375	-0.3515630066394805	14.54222011566162	41.0	0.0	18.625	68.375	45.125	94.75
0.0	3.25	-0.3515630066394805	14.54222011566162	41.0	0.0	18.625	68.25	45.125	94.75
0.0	3.25	-0.3515630066394805	14.54222011566162	41.0	0.0	18.75	68.25	45.125	94.75
0.0	3.25	-0.3515630066394805	14.54222011566162	41.0	0.0	18.625	68.25	45.125	94.75
0.0	3.25	-0.3515630066394805	14.54222011566162	41.0	0.0	18.5	68.25	45.125	94.75
0.0	3.25	-0.3515630066394805	14.54222011566162	41.0	0.0	18.625	68.25	45.25	94.75
0.0	3.25	-0.3515630066394805	14.54222011566162	41.0	0.0	18.625	68.25	45.25	94.75
0.0	3.125	-0.3515630066394805	14.54222011566162	41.0	0.0	18.625	68.25	45.25	94.75
0.0	3.125	-0.3515630066394805	14.54222011566162	40.5	0.0	18.75	68.125	45.25	94.75
0.0	3.125	-0.3515630066394805	14.54222011566162	40.5	0.0	18.75	68.125	45.25	94.75
0.0	3.125	-0.3515630066394805	14.54222011566162	40.5	0.0	18.625	68.125	45.25	94.75
0.0	3.125	-0.3515630066394805	14.54026746749878	40.5	0.0	18.625	68.125	45.25	94.75
0.0	3.125	-0.3515630066394805	14.538314819335938	40.5	0.0	18.625	68.125	45.25	94.75
0.0	3.125	-0.3515630066394805	14.536362171173096	40.5	0.0	18.625	68.125	45.25	94.75
0.0	3.125	-0.3515630066394805	14.534409523010256	40.5	0.0	18.625	68.125	45.25	94.75
0.0	3.125	-0.3515630066394805	14.534409523010256	40.5	0.0	18.75	68.125	45.25	94.75
0.0	3.125	-0.3515630066394805	14.534409523010256	40.5	0.0	18.75	68.125	45.25	94.75
0.0	3.125	-0.3515630066394805	14.534409523010256	40.5	0.0	18.75	68.0	45.25	94.75
0.0	3.125	-0.3515630066394805	14.534409523010256	40.5	0.0	18.625	68.0	45.25	94.75
0.0	3.125	-0.3515630066394805	14.534409523010256	40.5	0.0	18.625	68.0	45.25	94.75
0.0	3.125	-0.3515630066394805	14.534409523010256	40.5	0.0	18.5	68.0	45.25	94.75
0.0	3.125	-0.3515630066394805	14.534409523010256	40.5	0.0	18.625	68.0	45.25	94.75
0.0	3.125	-0.3515630066394805	14.534409523010256	40.5	0.0	18.625	68.0	45.25	94.75
0.0	3.125	-0.3515630066394805	14.534409523010256	40.5	0.0	18.625	68.0	45.25	94.75
0.0	3.125	-0.3515630066394805	14.534409523010256	40.5	0.0	18.625	68.0	45.25	94.75
0.0	3.125	-0.3515630066394805	14.534409523010256	40.5	0.0	18.625	68.0	45.25	94.75
0.0	3.125	-0.3515630066394805	14.534409523010256	40.5	0.0	18.625	68.0	45.25	94.75
0.0	3.0	-0.3515630066394805	14.534409523010256	40.5	0.0	18.625	68.0	45.25	94.75
0.0	3.0	-0.3515630066394805	14.534409523010256	40.5	0.0	18.625	68.0	45.25	94.75
0.0	3.0	-0.3515630066394805	14.534409523010256	40.5	0.0	18.625	68.0	45.25	94.75
0.0	3.0	-0.3515630066394805	14.534409523010256	40.5	0.0	18.625	68.0	45.25	94.75
0.0	3.0	-0.3515630066394805	14.534409523010256	40.5	0.0	18.625	68.0	45.25	94.75
0.0	3.0	-0.3515630066394805	14.534409523010256	40.5	0.0	18.625	68.0	45.25	94.75
0.0	3.0	-0.3515630066394805	14.534409523010256	40.5	0.0	18.75	67.875	45.25	94.75
0.0	3.0	-0.3515630066394805	14.534409523010256	40.5	0.0	18.625	68.0	45.25	94.75
0.0	3.0	-0.3515630066394805	14.534409523010256	40.5	0.0	18.625	68.0	45.25	94.75
0.0	3.0	-0.3515630066394805	14.534409523010256	40.5	-0.25	18.625	67.875	45.25	94.75
0.0	3.0	-0.3515630066394805	14.534409523010256	40.5	0.0	18.625	68.0	45.25	94.75
0.0	3.0	-0.3515630066394805	14.534409523010256	40.5	0.0	18.625	67.875	45.25	94.75
0.0	2.875	-0.3515630066394805	14.534409523010256	40.5	0.0	18.625	67.875	45.25	94.75
0.0	3.0	-0.3515630066394805	14.534409523010256	40.5	0.0	18.625	67.875	45.25	94.75
0.0	2.875	-0.3515630066394805	14.534409523010256	40.5	-0.25	18.625	67.875	45.25	94.75
0.0	2.875	-0.3515630066394805	14.534409523010256	40.5	0.0	18.625	67.875	45.25	94.75
0.0	2.875	-0.3515630066394805	14.534409523010256	40.5	-0.25	18.5	67.875	45.25	94.75
0.0	2.875	-0.3515630066394805	14.534409523010256	40.5	-0.25	18.5	67.875	45.25	94.75
0.0	2.875	-0.3515630066394805	14.534409523010256	40.5	-0.25	18.5	67.875	45.25	94.75
0.0	2.875	-0.3515630066394805	14.534409523010256	40.5	-0.25	18.5	67.875	45.25	94.75
0.0	2.875	-0.3515630066394805	14.534409523010256	40.5	-0.25	18.5	67.875	45.25	94.75
0.0	2.875	-0.3515630066394805	14.534409523010256	40.5	-0.25	18.625	67.875	45.25	94.75
0.0	2.875	-0.3515630066394805	14.534409523010256	40.5	-0.25	18.625	67.875	45.25	94.75
0.0	2.875	-0.3515630066394805	14.534409523010256	40.5	-0.25	18.625	67.875	45.25	94.75
0.0	2.875	-0.3515630066394805	14.534409523010256	40.5	-0.25	18.5	67.875	45.25	94.75
0.0	2.875	-0.3515630066394805	14.534409523010256	40.5	-0.25	18.5	67.875	45.25	94.75
0.0	2.875	-0.3515630066394805	14.534409523010256	40.5	-0.25	18.5	67.875	45.25	94.75
0.0	3.0	-0.3515630066394805	14.534409523010256	40.5	-0.25	18.625	67.875	45.25	94.75
0.0	3.0	-0.3515630066394805	14.534409523010256	40.5	-0.25	18.625	67.875	45.25	94.75
0.0	3.0	-0.3515630066394805	14.534409523010256	40.5	-0.25	18.625	67.875	45.25	94.75
0.0	3.0	-0.3515630066394805	14.534409523010256	40.5	-0.25	18.5	67.875	45.25	94.75
0.0	3.0	-0.3515630066394805	14.534409523010256	40.5	-0.25	18.625	67.875	45.25	94.75
0.0	3.0	-0.3515630066394805	14.534409523010256	40.5	-0.25	18.625	67.875	45.25	94.75
0.0	3.0	-0.3515630066394805	14.534409523010256	40.5	-0.25	18.625	67.875	45.25	94.75
0.0	3.0	-0.3515630066394805	14.534409523010256	40.5	-0.25	18.625	67.875	45.25	94.75
0.0	3.0	-0.3515630066394805	14.534409523010256	40.5	-0.25	18.625	67.875	45.25	94.75
0.0	3.0	-0.3515630066394805	14.534409523010256	40.5	-0.25	18.625	67.875	45.25	94.75
0.0	3.0	-0.3515630066394805	14.534409523010256	40.5	-0.25	18.5	67.875	45.25	94.75
0.0	3.0	-0.3515630066394805	14.534409523010256	40.5	-0.25	18.5	67.875	45.25	94.75
0.0	3.0	-0.3515630066394805	14.534409523010256	40.5	-0.25	18.625	67.875	45.25	94.75
0.0	3.0	-0.3515630066394805	14.534409523010256	40.5	-0.25	18.75	67.875	45.25	94.75
0.0	3.0	-0.3515630066394805	14.534409523010256	40.5	-0.25	18.625	67.875	45.25	94.75
0.0	3.0	-0.3515630066394805	14.534409523010256	40.5	-0.25	18.625	67.875	45.25	94.75
0.0	3.0	-0.3515630066394805	14.534409523010256	40.5	-0.25	18.5	68.0	45.25	94.75
0.0	3.0	-0.3515630066394805	14.534409523010256	40.5	-0.25	18.5	68.0	45.25	94.75
0.0	3.0	-0.3515630066394805	14.534409523010256	40.5	-0.25	18.625	68.0	45.25	94.75
0.0	3.0	-0.3515630066394805	14.534409523010256	40.5	-0.25	18.5	68.0	45.25	94.75
0.0	3.0	-0.3515630066394805	14.534409523010256	40.5	-0.25	18.625	68.0	45.25	94.75
0.0	3.0	-0.3515630066394805	14.534409523010256	40.5	-0.25	18.625	68.0	45.25	94.75
0.0	3.0	-0.3515630066394805	14.534409523010256	40.5	-0.25	18.625	68.0	45.25	94.75
0.0	3.0	-0.3515630066394805	14.534409523010256	40.5	-0.25	18.5	68.0	45.25	94.75
0.0	3.0	-0.3515630066394805	14.534409523010256	40.5	-0.25	18.375	68.0	45.25	94.75
0.0	3.0	-0.3515630066394805	14.534409523010256	40.5	-0.25	18.375	68.0	45.25	94.75
0.0	3.0	-0.3515630066394805	14.534409523010256	40.5	-0.25	18.375	68.0	45.25	94.75
0.0	3.0	-0.3515630066394805	14.534409523010256	40.5	-0.25	18.25	68.0	45.25	94.75
0.0	3.0	-0.3515630066394805	14.534409523010256	40.5	-0.25	18.25	68.0	45.25	94.75
0.0	3.0	-0.3515630066394805	14.534409523010256	40.5	-0.25	18.375	68.0	45.25	94.75
0.0	3.0	-0.3515630066394805	14.534409523010256	40.5	-0.25	18.375	68.0	45.25	94.75
0.0	3.0	-0.3515630066394805	14.534409523010256	40.5	-0.25	18.375	68.0	45.25	94.75
0.0	3.0	-0.3515630066394805	14.534409523010256	40.5	-0.25	18.5	68.0	45.25	94.75
0.0	3.0	-0.3515630066394805	14.532457113265991	40.5	-0.25	18.625	68.0	45.25	94.75
0.0	3.0	-0.3515630066394805	14.53050470352173	40.5	0.0	18.625	68.0	45.25	94.75
0.0	3.0	-0.3515630066394805	14.528552293777466	40.5	-0.25	18.75	67.875	45.25	94.75
0.0	3.0	-0.3515630066394805	14.526599884033205	40.5	0.0	18.625	67.875	45.25	94.75
0.0	3.0	-0.3515630066394805	14.528552293777466	40.5	0.0	18.625	67.875	45.25	94.75
0.0	3.0	-0.3515630066394805	14.53050470352173	40.5	0.0	18.625	67.875	45.25	94.75
0.0	3.0	-0.3515630066394805	14.532457113265991	40.5	0.0	18.625	67.875	45.25	94.75
0.0	3.0	-0.3515630066394805	14.534409523010256	40.5	0.0	18.625	67.875	45.25	94.75
0.0	3.0	-0.3515630066394805	14.532457113265991	40.5	-0.25	18.625	67.875	45.25	94.75
0.0	3.0	-0.3515630066394805	14.53050470352173	40.5	-0.25	18.625	67.875	45.25	94.75
0.0	3.0	-0.3515630066394805	14.528552293777466	40.5	-0.25	18.625	67.875	45.25	94.75
0.0	3.0	-0.3515630066394805	14.526599884033205	40.5	-0.25	18.625	67.875	45.25	94.75
0.0	3.0	-0.3515630066394805	14.526599884033205	40.5	-0.25	18.75	67.875	45.25	94.75
0.0	3.0	-0.3515630066394805	14.526599884033205	40.5	-0.25	18.75	67.875	45.25	94.75
0.0	3.0	-0.3515630066394805	14.526599884033205	40.5	-0.25	18.75	67.875	45.25	94.75
0.0	3.0	-0.3515630066394805	14.526599884033205	40.5	-0.25	18.75	67.875	45.25	94.75
0.0	2.875	-0.3515630066394805	14.526599884033205	40.5	-0.25	18.75	67.875	45.25	94.75
0.0	2.875	-0.3515630066394805	14.526599884033205	40.5	-0.25	18.75	67.875	45.25	94.75
0.0	2.875	-0.3515630066394805	14.526599884033205	40.5	-0.25	18.75	67.875	45.25	94.75
0.0	3.0	-0.3515630066394805	14.526599884033205	40.5	-0.25	18.75	67.875	45.25	94.75
0.0	2.875	-0.3515630066394805	14.526599884033205	40.5	-0.25	18.75	67.875	45.25	94.75
0.0	2.875	-0.3515630066394805	14.526599884033205	40.5	-0.25	18.75	67.875	45.25	94.75
0.0	3.0	-0.3515630066394805	14.526599884033205	40.5	-0.25	18.75	67.875	45.25	94.75
0.0	3.0	-0.3515630066394805	14.526599884033205	40.5	-0.5	18.75	67.875	45.25	94.75
0.0	2.875	-0.3515630066394805	14.526599884033205	40.5	-0.25	18.75	67.875	45.25	94.75
0.0	3.0	-0.3515630066394805	14.526599884033205	40.5	-0.25	18.75	67.875	45.25	94.75
0.0	3.0	-0.3515630066394805	14.526599884033205	40.5	-0.5	18.75	67.875	45.25	94.75
0.0	2.875	-0.3515630066394805	14.526599884033205	40.5	-0.25	18.75	67.875	45.25	94.75
0.0	2.875	-0.3515630066394805	14.528552293777466	40.5	-0.5	18.75	67.875	45.25	94.75
0.0	2.875	-0.3515630066394805	14.53050470352173	40.5	-0.5	18.75	67.875	45.25	94.75
0.0	2.875	-0.3515630066394805	14.532457113265991	40.5	-0.5	18.75	67.875	45.25	94.75
0.0	2.875	-0.3515630066394805	14.534409523010256	40.5	-0.5	18.75	0.0	45.25	94.75
0.0	2.875	-0.3515630066394805	14.534409523010256	40.5	-0.5	18.75	67.875	45.25	94.75
0.0	3.0	-0.3515630066394805	14.534409523010256	40.5	-0.5	18.625	67.875	45.25	94.75
0.0	3.0	-0.3515630066394805	14.534409523010256	40.5	-0.5	18.625	67.875	45.25	94.75
0.0	3.0	-0.3515630066394805	14.534409523010256	40.5	-0.5	18.625	67.875	45.25	94.75
0.0	3.0	-0.3515630066394805	14.532457113265991	40.5	-0.5	18.75	67.875	45.25	94.75
0.0	3.0	-0.3515630066394805	14.53050470352173	40.5	-0.25	18.75	0.0	45.25	94.75
0.0	3.0	-0.3515630066394805	14.528552293777466	40.5	-0.5	18.625	68.0	45.25	94.75
0.0	3.0	-0.3515630066394805	14.526599884033205	40.5	-0.5	18.625	67.875	45.25	94.75
0.0	3.0	-0.3515630066394805	14.528552293777466	40.5	-0.5	18.625	67.875	45.25	94.75
0.0	3.0	-0.3515630066394805	14.53050470352173	40.5	-0.5	18.625	67.875	45.25	94.75
0.0	2.875	-0.3515630066394805	14.532457113265991	40.5	-0.5	18.625	68.0	45.25	94.75
0.0	2.875	-0.3515630066394805	14.534409523010256	40.5	-0.5	18.625	67.875	45.25	94.75
0.0	2.875	-0.3515630066394805	14.532457113265991	40.5	-0.25	18.5	68.0	45.25	94.75
0.0	2.875	-0.3515630066394805	14.53050470352173	40.5	-0.5	18.5	67.875	45.25	94.75
0.0	2.875	-0.3515630066394805	14.528552293777466	40.5	-0.5	18.375	67.875	45.25	94.75
0.0	2.875	-0.3515630066394805	14.526599884033205	40.5	-0.25	18.5	67.875	45.25	94.75
0.0	2.875	-0.3515630066394805	14.528552293777466	40.5	-0.25	18.5	67.875	45.25	94.75
0.0	2.875	-0.3515630066394805	14.53050470352173	40.5	-0.25	18.5	68.0	45.25	94.75
0.0	2.875	1.0546890497207642	14.532457113265991	40.5	-0.25	18.5	67.875	45.25	94.75
0.0	2.875	2.4609410762786865	14.534409523010256	40.5	-0.25	18.375	68.125	45.25	94.75
0.0	2.875	3.5156300067901607	14.534409523010256	41.5	-0.25	18.5	70.25	45.125	94.75
0.0	2.875	3.5156300067901607	14.534409523010256	49.5	-0.25	19.5	72.875	43.875	94.75
0.0	2.875	3.5156300067901607	14.534409523010256	58.0	-0.25	21.5	74.5	41.75	94.75
0.0	3.0	3.5156300067901607	14.534409523010256	61.5	-0.25	23.25	74.25	40.25	94.75
0.0	3.0	3.5156300067901607	14.534409523010256	59.5	-0.25	23.75	73.75	40.375	94.75
0.0	3.125	3.5156300067901607	14.534409523010256	58.0	-0.25	23.5	73.75	40.875	94.75
0.0	3.25	3.5156300067901607	14.534409523010256	58.0	-0.25	23.5	73.875	40.875	94.75
0.0	3.25	3.5156300067901607	14.534409523010256	58.5	-0.25	23.375	73.875	40.75	94.75
0.0	3.375	3.5156300067901607	14.532457113265991	58.5	-0.25	23.5	73.75	40.875	94.75
0.0	3.375	3.5156300067901607	14.53050470352173	58.0	-0.25	23.5	73.625	40.875	94.75
0.0	3.375	3.5156300067901607	14.528552293777466	58.0	-0.25	23.25	73.625	41.0	94.75
0.0	3.5	3.5156300067901607	14.526599884033205	58.0	-0.25	23.25	73.75	41.0	94.75
0.0	3.5	3.5156300067901607	14.526599884033205	58.5	-0.25	23.375	73.875	40.875	94.75
0.0	3.5	3.5156300067901607	14.526599884033205	58.5	-0.25	23.375	73.875	40.875	94.75
0.0	3.5	3.5156300067901607	14.526599884033205	58.5	-0.25	23.375	73.75	40.875	94.75
0.0	3.625	3.5156300067901607	14.526599884033205	58.5	-0.25	23.375	73.75	40.875	94.75
0.0	3.625	3.5156300067901607	14.526599884033205	58.5	-0.25	23.25	73.875	40.875	94.75
0.0	3.625	3.5156300067901607	14.526599884033205	59.0	-0.25	23.375	73.75	40.875	94.75
0.0	3.625	3.5156300067901607	14.526599884033205	58.5	-0.25	23.375	73.75	40.875	94.75
0.0	3.75	3.5156300067901607	14.526599884033205	58.5	-0.25	23.25	73.75	40.875	94.75
0.0	3.75	3.5156300067901607	14.526599884033205	58.5	-0.25	23.375	73.75	40.875	94.75
0.0	3.75	3.5156300067901607	14.526599884033205	58.0	-0.5	23.375	73.625	40.875	94.75
0.0	3.75	3.5156300067901607	14.526599884033205	58.0	-0.5	23.375	73.625	41.0	94.75
0.0	3.75	3.5156300067901607	14.526599884033205	58.0	-0.5	23.25	73.625	41.0	94.75
0.0	3.75	3.5156300067901607	14.526599884033205	58.0	-0.25	23.375	73.625	41.0	94.75
0.0	3.75	3.5156300067901607	14.526599884033205	58.0	-0.5	23.25	73.625	41.0	94.75
0.0	3.75	3.5156300067901607	14.526599884033205	58.0	-0.5	23.25	73.625	41.125	94.75
0.0	3.75	3.5156300067901607	14.526599884033205	58.0	-0.5	23.25	73.75	41.0	94.75
0.0	3.75	3.5156300067901607	14.526599884033205	58.0	-0.5	23.25	73.75	41.0	94.75
0.0	3.75	3.5156300067901607	14.526599884033205	58.5	-0.5	23.25	72.5	41.0	94.75
0.0	3.75	-0.3515630066394805	14.526599884033205	52.5	-0.5	22.625	70.875	41.875	94.75
0.0	3.75	-0.3515630066394805	14.526599884033205	47.0	-0.5	21.375	69.625	43.125	94.75
0.0	3.625	-0.3515630066394805	14.526599884033205	44.0	-0.5	20.25	68.75	44.125	94.75
0.0	3.625	-0.3515630066394805	14.526599884033205	42.5	-0.5	19.5	68.5	44.625	94.75
0.0	3.625	-0.3515630066394805	14.526599884033205	42.0	-0.5	19.125	68.0	44.875	94.75
0.0	3.5	-0.3515630066394805	14.526599884033205	41.0	-0.5	18.875	67.875	45.125	94.75
0.0	3.5	-0.3515630066394805	14.526599884033205	41.0	-0.5	18.75	68.0	45.25	94.75
0.0	3.5	-0.3515630066394805	14.526599884033205	41.0	-0.5	18.75	68.0	45.25	94.75
0.0	3.5	-0.3515630066394805	14.526599884033205	41.0	-0.5	18.625	68.125	45.25	94.75
0.0	3.375	-0.3515630066394805	14.526599884033205	41.0	-0.5	18.625	68.125	45.125	94.75
0.0	3.375	-0.3515630066394805	14.526599884033205	41.0	-0.5	18.75	68.125	45.125	94.75
0.0	3.375	-0.3515630066394805	14.526599884033205	41.0	-0.5	18.75	68.125	45.125	94.75
0.0	3.25	-0.3515630066394805	14.526599884033205	41.0	-0.5	18.75	68.125	45.125	94.75
0.0	3.25	-0.3515630066394805	14.526599884033205	41.0	-0.5	18.625	68.125	45.125	94.75
0.0	3.25	-0.3515630066394805	14.526599884033205	41.0	-0.5	18.625	68.0	45.125	94.75
0.0	3.125	-0.3515630066394805	14.526599884033205	41.0	-0.5	18.75	68.125	45.125	94.75
0.0	3.125	-0.3515630066394805	14.526599884033205	40.5	-0.5	18.625	68.0	45.125	94.75
0.0	3.125	-0.3515630066394805	14.526599884033205	40.5	-0.5	18.75	68.0	45.125	94.75
0.0	3.125	-0.3515630066394805	14.526599884033205	40.5	-0.5	18.75	68.0	45.125	94.75
0.0	3.125	-0.3515630066394805	14.526599884033205	40.5	-0.5	18.75	68.0	45.125	94.75
0.0	3.125	-0.3515630066394805	14.526599884033205	40.5	-0.5	18.625	68.0	45.125	94.75
0.0	3.0	-0.3515630066394805	14.526599884033205	40.5	-0.5	18.625	68.0	45.125	94.75
0.0	3.0	-0.3515630066394805	14.526599884033205	40.5	-0.5	18.625	68.0	45.125	94.75
0.0	3.0	-0.3515630066394805	14.526599884033205	40.5	-0.5	18.5	68.0	45.125	94.75
0.0	3.0	-0.3515630066394805	14.526599884033205	40.5	-0.5	18.625	68.0	45.125	94.75
0.0	3.0	-0.3515630066394805	14.526599884033205	40.5	-0.5	18.625	68.0	45.125	94.75
0.0	3.0	-0.3515630066394805	14.526599884033205	40.5	-0.5	18.625	68.0	45.125	94.75
0.0	3.0	-0.3515630066394805	14.526599884033205	40.5	-0.5	18.625	68.0	45.125	94.75
0.0	3.0	-0.3515630066394805	14.526599884033205	40.5	-0.5	18.625	68.0	45.125	94.75
0.0	3.0	-0.3515630066394805	14.526599884033205	40.5	-0.5	18.625	68.0	45.125	94.75
0.0	2.875	-0.3515630066394805	14.526599884033205	40.5	-0.5	18.625	68.0	45.125	94.75
0.0	3.0	-0.3515630066394805	14.526599884033205	40.5	-0.5	18.75	68.0	45.125	94.75
0.0	2.875	-0.3515630066394805	14.526599884033205	40.5	-0.5	18.625	68.0	45.25	94.75
0.0	2.875	-0.3515630066394805	14.526599884033205	40.5	-0.5	18.625	68.0	45.25	94.75
0.0	2.875	-0.3515630066394805	14.526599884033205	40.5	-0.5	18.625	67.875	45.25	94.75
0.0	2.875	-0.3515630066394805	14.526599884033205	40.5	-0.5	18.625	67.875	45.25	94.75
0.0	2.875	-0.3515630066394805	14.526599884033205	40.5	-0.5	18.5	67.875	45.25	94.75
0.0	2.875	-0.3515630066394805	14.526599884033205	40.5	-0.5	18.625	67.875	45.25	94.75
0.0	2.875	-0.3515630066394805	14.526599884033205	40.5	-0.5	18.625	67.875	45.25	94.75
0.0	2.875	-0.3515630066394805	14.526599884033205	40.5	-0.5	18.625	67.875	45.25	94.75
0.0	2.875	-0.3515630066394805	14.526599884033205	40.5	-0.5	18.625	67.875	45.25	94.75
0.0	2.875	-0.3515630066394805	14.526599884033205	40.5	-0.5	18.625	67.875	45.25	94.75
0.0	2.875	-0.3515630066394805	14.526599884033205	40.5	-0.5	18.625	67.875	45.25	94.75
0.0	2.875	-0.3515630066394805	14.526599884033205	40.5	-0.75	18.625	67.875	45.25	94.75
0.0	2.875	-0.3515630066394805	14.526599884033205	40.5	-0.5	18.625	67.875	45.25	94.75
0.0	2.875	-0.3515630066394805	14.526599884033205	40.5	-0.5	18.625	67.875	45.25	94.75
0.0	2.875	-0.3515630066394805	14.526599884033205	40.5	-0.5	18.75	67.875	45.25	94.75
0.0	2.875	-0.3515630066394805	14.526599884033205	40.5	-0.5	18.75	67.875	45.25	94.75
0.0	2.875	-0.3515630066394805	14.526599884033205	40.5	-0.5	18.75	67.875	45.25	94.75
0.0	2.875	-0.3515630066394805	14.526599884033205	40.5	-0.75	18.625	67.875	45.25	94.75
0.0	2.75	-0.3515630066394805	14.526599884033205	40.5	-0.5	18.75	67.875	45.25	94.75
0.0	2.875	-0.3515630066394805	14.526599884033205	40.5	-0.75	18.625	67.875	45.25	94.75
0.0	2.875	-0.3515630066394805	14.526599884033205	40.5	-0.5	18.625	67.875	45.25	94.75
0.0	2.875	-0.3515630066394805	14.526599884033205	40.5	-0.5	18.75	67.875	45.25	94.75
0.0	2.875	-0.3515630066394805	14.526599884033205	40.5	-0.5	18.625	67.875	45.25	94.75
0.0	2.875	-0.3515630066394805	14.526599884033205	40.5	-0.5	18.75	67.875	45.25	94.75
0.0	2.875	-0.3515630066394805	14.526599884033205	40.5	-0.75	18.625	67.875	45.25	94.75
0.0	2.875	-0.3515630066394805	14.526599884033205	40.5	-0.75	18.75	67.875	45.25	94.75
0.0	2.875	-0.3515630066394805	14.526599884033205	40.5	-0.75	18.75	67.875	45.25	94.75
0.0	2.75	-0.3515630066394805	14.526599884033205	40.5	-0.75	18.625	67.875	45.25	94.75
0.0	2.875	-0.3515630066394805	14.526599884033205	40.5	-0.5	18.625	67.875	45.25	94.75
0.0	2.875	-0.3515630066394805	14.526599884033205	40.5	-0.5	18.625	67.875	45.25	94.75
0.0	2.75	-0.3515630066394805	14.524647235870367	40.5	-0.5	18.625	67.875	45.25	94.75
0.0	2.875	-0.3515630066394805	14.52269458770752	40.5	-0.5	18.75	67.875	45.25	94.75
0.0	2.875	-0.3515630066394805	14.520741939544678	40.5	-0.5	18.75	67.875	45.25	94.75
0.0	2.875	-0.3515630066394805	14.518789291381836	40.5	-0.5	18.625	67.875	45.25	94.75
0.0	2.75	-0.3515630066394805	14.518789291381836	40.5	-0.5	18.625	67.875	45.25	94.75
0.0	2.75	-0.3515630066394805	14.518789291381836	40.5	-0.75	18.625	67.875	45.25	94.75
0.0	2.75	-0.3515630066394805	14.518789291381836	40.0	-0.75	18.625	67.875	45.25	94.75
0.0	2.875	-0.3515630066394805	14.518789291381836	40.5	-0.5	18.625	67.875	45.25	94.75
0.0	2.875	-0.3515630066394805	14.518789291381836	40.5	-0.5	18.625	67.875	45.25	94.75
0.0	2.875	-0.3515630066394805	14.518789291381836	40.5	-0.5	18.625	67.875	45.25	94.75
0.0	2.75	-0.3515630066394805	14.518789291381836	40.5	-0.5	18.625	67.875	45.25	94.75
0.0	2.875	-0.3515630066394805	14.518789291381836	40.5	-0.5	18.5	67.875	45.25	94.75
0.0	2.875	-0.3515630066394805	14.520741939544678	40.5	-0.75	18.5	67.875	45.25	94.75
0.0	2.875	-0.3515630066394805	14.52269458770752	40.5	-0.5	18.5	67.875	45.25	94.75
0.0	2.75	-0.3515630066394805	14.524647235870367	40.5	-0.5	18.625	67.875	45.25	94.75
0.0	2.75	-0.3515630066394805	14.526599884033205	40.5	-0.5	18.625	67.875	45.25	94.75
0.0	2.75	-0.3515630066394805	14.524647235870367	40.5	-0.75	18.625	67.875	45.25	94.75
0.0	2.75	-0.3515630066394805	14.52269458770752	40.5	-0.5	18.625	67.875	45.25	94.75
0.0	2.875	-0.3515630066394805	14.520741939544678	40.0	-0.5	18.625	67.875	45.25	94.75
0.0	2.875	-0.3515630066394805	14.518789291381836	40.5	-0.5	18.625	67.875	45.25	94.75
0.0	2.875	-0.3515630066394805	14.518789291381836	40.5	-0.5	18.625	67.875	45.25	94.75
0.0	2.875	-0.3515630066394805	14.518789291381836	40.5	-0.5	18.625	67.875	45.25	94.75
0.0	2.875	-0.3515630066394805	14.518789291381836	40.5	-0.5	18.625	67.875	45.25	94.75
0.0	2.875	-0.3515630066394805	14.518789291381836	40.5	-0.5	18.625	67.875	45.25	94.75
0.0	2.875	-0.3515630066394805	14.518789291381836	40.5	-0.5	18.625	67.875	45.25	94.75
0.0	2.875	-0.3515630066394805	14.518789291381836	40.5	-0.5	18.625	67.875	45.25	94.75
0.0	2.875	-0.3515630066394805	14.518789291381836	40.5	-0.5	18.5	67.875	45.25	94.75
0.0	2.875	-0.3515630066394805	14.518789291381836	40.5	-0.5	18.5	67.875	45.25	94.75
0.0	2.875	-0.3515630066394805	14.518789291381836	40.5	-0.5	18.625	67.875	45.25	94.75
0.0	2.875	-0.3515630066394805	14.518789291381836	40.5	-0.5	18.625	67.875	45.25	94.75
0.0	2.75	-0.3515630066394805	14.518789291381836	40.5	-0.5	18.625	67.875	45.25	94.75
0.0	2.75	-0.3515630066394805	14.518789291381836	40.5	-0.5	18.625	67.875	45.25	94.75
0.0	2.75	-0.3515630066394805	14.518789291381836	40.5	-0.5	18.625	67.875	45.25	94.75
0.0	2.75	-0.3515630066394805	14.518789291381836	40.5	-0.5	18.625	67.875	45.25	94.75
0.0	2.75	-0.3515630066394805	14.518789291381836	40.5	-0.5	18.625	67.875	45.25	94.75
-1.0	2.75	-0.3515630066394805	14.518789291381836	40.5	-0.5	18.625	67.875	45.25	94.75
0.0	2.75	-0.3515630066394805	14.518789291381836	40.5	-0.5	18.625	67.875	45.25	94.75
0.0	2.75	-0.3515630066394805	14.518789291381836	40.5	-0.5	18.5	67.875	45.25	94.75
-1.0	2.75	-0.3515630066394805	14.518789291381836	40.5	-0.75	18.5	67.875	45.25	94.75
-1.0	2.75	-0.3515630066394805	14.518789291381836	40.5	-0.5	18.5	67.875	45.25	94.75
-1.0	2.75	-0.3515630066394805	14.518789291381836	40.5	-0.5	18.625	67.875	45.25	94.75
0.0	2.75	-0.3515630066394805	14.518789291381836	40.5	-0.5	0.0	67.875	45.25	94.75
-1.0	2.75	-0.3515630066394805	14.518789291381836	40.5	-0.75	18.625	67.875	45.25	94.75
-1.0	2.75	-0.3515630066394805	14.518789291381836	40.5	-0.75	18.625	67.875	45.25	94.75
-1.0	2.75	-0.3515630066394805	14.518789291381836	40.5	-0.75	18.625	67.875	45.25	94.75
-1.0	2.75	-0.3515630066394805	14.518789291381836	40.5	-0.75	18.625	67.875	45.25	94.75
-1.0	2.75	-0.3515630066394805	14.518789291381836	40.5	-0.75	18.625	67.875	45.25	94.75
0.0	2.75	-0.3515630066394805	14.518789291381836	40.5	-0.75	0.0	67.875	45.25	94.75
-1.0	2.75	-0.3515630066394805	14.518789291381836	40.5	-0.75	18.625	67.875	45.25	94.75
-1.0	2.75	-0.3515630066394805	14.518789291381836	40.5	-0.75	18.625	67.875	45.25	94.75
-1.0	2.75	-0.3515630066394805	14.518789291381836	40.5	-0.75	18.625	67.875	45.25	94.75
-1.0	2.75	-0.3515630066394805	14.518789291381836	40.5	-0.5	18.625	67.875	45.25	94.75
0.0	2.75	-0.3515630066394805	14.518789291381836	40.5	-0.75	18.625	67.875	45.25	94.75
-1.0	2.75	-0.3515630066394805	14.518789291381836	40.5	-0.75	18.75	67.875	45.25	94.75
-1.0	2.75	-0.3515630066394805	14.518789291381836	40.5	-0.75	18.625	67.875	45.25	94.75
-1.0	2.75	-0.3515630066394805	14.518789291381836	40.5	-0.75	18.625	67.875	45.25	94.75
-1.0	2.75	-0.3515630066394805	14.518789291381836	40.5	-0.75	18.625	67.875	45.25	94.75
-1.0	2.75	-0.3515630066394805	14.518789291381836	40.5	-0.75	18.625	67.875	45.25	94.75
-1.0	2.75	-0.3515630066394805	14.518789291381836	40.5	-0.75	18.75	67.875	45.25	94.75
-1.0	2.75	-0.3515630066394805	14.518789291381836	40.5	-0.75	18.625	67.875	45.25	94.75
-1.0	2.75	-0.3515630066394805	14.518789291381836	40.5	-0.75	18.625	67.875	45.25	94.75
-1.0	2.75	-0.3515630066394805	14.518789291381836	40.5	-0.75	18.625	67.875	45.25	94.75
-1.0	2.75	-0.3515630066394805	14.518789291381836	40.5	-0.75	18.75	67.875	45.25	94.75
-1.0	2.75	-0.3515630066394805	14.518789291381836	40.5	-0.75	18.75	67.875	45.25	94.75
-1.0	2.75	-0.3515630066394805	14.518789291381836	40.5	-0.75	18.625	67.875	45.25	94.75
-1.0	2.75	-0.3515630066394805	14.518789291381836	40.5	-0.75	18.625	67.875	45.25	94.75
-1.0	2.75	-0.3515630066394805	14.518789291381836	40.5	-0.75	18.625	67.875	45.25	94.75
-1.0	2.75	-0.3515630066394805	14.518789291381836	40.5	-0.75	18.75	67.875	45.25	94.75
-1.0	2.625	-0.3515630066394805	14.518789291381836	40.5	-0.75	18.75	67.875	45.25	94.75
-1.0	2.75	-0.3515630066394805	14.518789291381836	40.5	-0.75	18.625	67.875	45.25	94.75
-1.0	2.75	-0.3515630066394805	14.518789291381836	40.5	-0.75	18.75	67.875	45.25	94.75
-1.0	2.625	-0.3515630066394805	14.518789291381836	40.5	-0.75	18.625	67.875	45.25	94.75
-1.0	2.75	-0.3515630066394805	14.516836881637573	40.5	-0.75	18.625	67.875	45.25	94.75
-1.0	2.75	-0.3515630066394805	14.51488447189331	40.5	-0.75	18.625	67.875	45.25	94.75
-1.0	2.75	-0.3515630066394805	14.512932062149048	40.5	-0.75	18.625	67.875	45.25	94.75
-1.0	2.75	-0.3515630066394805	14.510979652404785	40.5	-0.75	18.625	67.875	45.25	94.75
-1.0	2.625	-0.3515630066394805	14.512932062149048	40.5	-0.75	18.625	67.875	45.25	94.75
-1.0	2.625	-0.3515630066394805	14.51488447189331	40.5	-0.75	18.625	67.875	45.25	94.75
-1.0	2.625	-0.3515630066394805	14.516836881637573	40.5	-0.75	18.75	67.875	45.25	94.75
-1.0	2.625	-0.3515630066394805	14.518789291381836	40.5	-0.75	18.625	67.875	45.25	94.75
-1.0	2.625	-0.3515630066394805	14.518789291381836	40.5	-0.75	18.625	67.875	45.25	94.75
-1.0	2.625	-0.3515630066394805	14.518789291381836	40.5	-0.75	18.625	67.875	45.25	94.75
-1.0	2.625	-0.3515630066394805	14.518789291381836	40.5	-0.75	18.625	67.875	45.25	94.75
-1.0	2.625	-0.3515630066394805	14.518789291381836	40.5	-0.75	18.625	67.875	45.25	94.75
-1.0	2.625	-0.3515630066394805	14.518789291381836	40.5	-0.75	18.625	67.875	45.25	94.75
-1.0	2.75	-0.3515630066394805	14.518789291381836	40.5	-0.75	18.625	67.875	45.25	94.75
-1.0	2.75	-0.3515630066394805	14.518789291381836	40.5	-0.75	18.625	67.875	45.25	94.75
-1.0	2.75	-0.3515630066394805	14.518789291381836	40.5	-0.75	18.625	67.875	45.25	94.75
-1.0	2.75	-0.3515630066394805	14.518789291381836	40.5	-0.75	18.625	67.875	45.25	94.75
-1.0	2.75	-0.3515630066394805	14.518789291381836	40.5	-0.75	18.625	67.875	45.25	94.75
-1.0	2.75	-0.3515630066394805	14.518789291381836	40.5	-0.75	18.625	67.875	45.25	94.75
0.0	2.75	-0.3515630066394805	14.518789291381836	40.5	-0.75	18.625	67.875	45.25	94.75
-1.0	2.75	-0.3515630066394805	14.518789291381836	40.5	-0.75	18.625	67.875	45.25	94.75
-1.0	2.75	-0.3515630066394805	14.518789291381836	40.5	-0.75	18.625	67.875	45.25	94.75
-1.0	2.75	-0.3515630066394805	14.518789291381836	40.5	-0.75	18.625	67.875	45.25	94.75
-1.0	2.625	-0.3515630066394805	14.518789291381836	40.5	-0.75	18.625	67.875	45.25	94.75
-1.0	2.625	-0.3515630066394805	14.518789291381836	40.5	-0.75	18.625	67.875	45.25	94.75
-1.0	2.625	-0.3515630066394805	14.518789291381836	40.5	-0.75	18.625	67.875	45.25	94.75
-1.0	2.625	-0.3515630066394805	14.518789291381836	40.5	-0.75	18.625	67.875	45.25	94.75
-1.0	2.625	-0.3515630066394805	14.518789291381836	40.5	-0.75	18.5	67.875	45.25	94.75
-1.0	2.625	-0.3515630066394805	14.518789291381836	40.5	-0.75	18.5	67.875	45.25	94.75
-1.0	2.625	-0.3515630066394805	14.518789291381836	40.5	-0.75	18.5	67.875	45.25	94.75
-1.0	2.625	-0.3515630066394805	14.518789291381836	40.5	-0.75	18.5	67.875	45.25	94.75
-1.0	2.625	-0.3515630066394805	14.518789291381836	40.5	-0.75	18.5	67.875	45.25	94.75
-1.0	2.625	-0.3515630066394805	14.518789291381836	40.5	-0.5	18.5	67.875	45.25	94.75
-1.0	2.625	-0.3515630066394805	14.518789291381836	40.5	-0.75	18.5	67.875	45.25	94.75
-1.0	2.625	-0.3515630066394805	14.518789291381836	40.5	-0.75	18.5	67.875	45.25	94.75
-1.0	2.625	-0.3515630066394805	14.518789291381836	40.5	-0.75	18.375	67.875	45.25	94.75
-1.0	2.625	-0.3515630066394805	14.516836881637573	40.5	-0.75	18.375	67.875	45.25	94.75
-1.0	2.625	-0.3515630066394805	14.51488447189331	40.5	-0.75	18.5	67.875	45.25	94.75
-1.0	2.625	-0.3515630066394805	14.512932062149048	40.5	-0.75	18.5	67.875	45.25	94.75
-1.0	2.5	-0.3515630066394805	14.510979652404785	40.5	-0.75	18.5	67.875	45.25	94.75
-1.0	2.625	-0.3515630066394805	14.510979652404785	40.5	-0.75	18.375	67.875	45.25	94.75
-1.0	2.625	-0.3515630066394805	14.510979652404785	40.5	-0.75	18.5	67.875	45.25	94.75
-1.0	2.625	-0.3515630066394805	14.510979652404785	40.5	-0.5	18.5	67.875	45.25	94.75
-1.0	2.625	-0.3515630066394805	14.510979652404785	40.5	-0.5	18.625	67.875	45.25	94.75
-1.0	2.625	-0.3515630066394805	14.510979652404785	40.5	-0.5	18.625	67.875	45.25	94.75
-1.0	2.625	-0.3515630066394805	14.510979652404785	40.5	-0.5	18.625	67.875	45.25	94.75
-1.0	2.625	-0.3515630066394805	14.510979652404785	40.5	-0.5	18.75	67.875	45.25	94.75
-1.0	2.625	-0.3515630066394805	14.510979652404785	40.5	-0.5	18.75	67.875	45.25	94.75
-1.0	2.625	-0.3515630066394805	14.510979652404785	40.5	-0.5	18.75	67.875	45.25	94.75
-1.0	2.625	-0.3515630066394805	14.510979652404785	40.5	-0.5	18.75	67.875	45.25	94.75
-1.0	2.625	-0.3515630066394805	14.510979652404785	40.5	-0.5	18.75	67.875	45.25	94.75
-1.0	2.625	-0.3515630066394805	14.510979652404785	40.5	-0.5	18.75	67.875	45.25	94.75
-1.0	2.625	-0.3515630066394805	14.510979652404785	40.5	-0.5	18.625	67.875	45.25	94.75
-1.0	2.625	-0.3515630066394805	14.510979652404785	40.5	-0.75	18.75	67.875	45.25	94.75
-1.0	2.625	-0.3515630066394805	14.510979652404785	40.5	-0.75	18.75	67.875	45.25	94.75
-1.0	2.75	-0.3515630066394805	14.510979652404785	40.0	-0.5	18.75	67.875	45.25	94.75
-1.0	2.75	-0.3515630066394805	14.510979652404785	40.5	-0.75	18.625	67.875	45.25	94.75
-1.0	2.75	-0.3515630066394805	14.510979652404785	40.5	-0.75	18.625	67.875	45.25	94.75
-1.0	2.625	-0.3515630066394805	14.510979652404785	40.5	-0.75	18.625	67.875	45.25	94.75
-1.0	2.625	-0.3515630066394805	14.510979652404785	40.5	-0.75	18.75	67.875	45.25	94.75
-1.0	2.625	-0.3515630066394805	14.510979652404785	40.5	-0.75	18.75	67.875	45.25	94.75
-1.0	2.625	-0.3515630066394805	14.510979652404785	40.5	-0.75	18.75	67.875	45.25	94.75
-1.0	2.625	-0.3515630066394805	14.510979652404785	40.5	-0.75	18.75	67.875	45.25	94.75
-1.0	2.75	-0.3515630066394805	14.510979652404785	40.5	-0.75	18.625	67.875	45.25	94.75
-1.0	2.75	-0.3515630066394805	14.510979652404785	40.5	-0.75	18.625	67.875	45.25	94.75
-1.0	2.625	-0.3515630066394805	14.510979652404785	40.5	-0.5	18.625	67.875	45.25	94.75
-1.0	2.75	-0.3515630066394805	14.510979652404785	40.5	-0.75	18.75	67.875	45.25	94.75
-1.0	2.75	-0.3515630066394805	14.510979652404785	40.0	-0.75	18.75	67.875	45.25	94.75
-1.0	2.75	-0.3515630066394805	14.510979652404785	40.5	-0.75	18.75	67.875	45.25	94.75
-1.0	2.75	-0.3515630066394805	14.510979652404785	40.5	-0.75	18.625	67.875	45.25	94.75
-1.0	2.75	-0.3515630066394805	14.510979652404785	40.5	-0.75	18.625	67.875	45.25	94.75
-1.0	2.75	-0.3515630066394805	14.510979652404785	40.5	-0.75	18.75	67.875	45.25	94.75
-1.0	2.75	-0.3515630066394805	14.510979652404785	40.5	-0.75	18.75	67.875	45.25	94.75
-1.0	2.75	-0.3515630066394805	14.510979652404785	40.5	-0.75	18.875	67.875	45.25	94.75
-1.0	2.75	-0.3515630066394805	14.510979652404785	40.5	-0.75	18.75	67.875	45.25	94.75
-1.0	2.75	-0.3515630066394805	14.510979652404785	40.5	-0.75	18.75	67.875	45.25	94.75
-1.0	2.75	-0.3515630066394805	14.510979652404785	40.5	-0.75	18.75	67.875	45.25	94.75
-1.0	2.75	-0.3515630066394805	14.510979652404785	40.5	-0.75	18.75	67.875	45.25	94.75
-1.0	2.75	-0.3515630066394805	14.510979652404785	40.5	-0.75	18.625	67.875	45.25	94.75
-1.0	2.75	-0.3515630066394805	14.510979652404785	40.5	-0.75	18.625	67.875	45.25	94.75
-1.0	2.75	-0.3515630066394805	14.510979652404785	40.5	-0.75	18.75	67.875	45.25	94.75
-1.0	2.625	-0.3515630066394805	14.510979652404785	40.5	-0.75	18.75	67.875	45.25	94.75
-1.0	2.625	-0.3515630066394805	14.510979652404785	40.5	-1.0	18.75	67.875	45.25	94.75
-1.0	2.625	-0.3515630066394805	14.510979652404785	40.5	-0.75	18.75	67.875	45.25	94.75
-1.0	2.625	-0.3515630066394805	14.510979652404785	40.5	-1.0	18.625	67.875	45.25	94.75
-1.0	2.625	-0.3515630066394805	14.510979652404785	40.5	-1.0	18.625	67.875	45.25	94.75
-1.0	2.625	-0.3515630066394805	14.510979652404785	40.5	-1.0	18.75	67.875	45.25	94.75
-1.0	2.625	-0.3515630066394805	14.510979652404785	40.5	-1.0	18.625	67.875	45.25	94.75
-1.0	2.625	-0.3515630066394805	14.510979652404785	40.5	-1.0	18.75	67.875	45.25	94.75
-1.0	2.625	-0.3515630066394805	14.510979652404785	40.5	-1.0	18.75	67.875	45.25	94.75
-1.0	2.625	-0.3515630066394805	14.510979652404785	40.5	-1.0	18.875	67.875	45.25	94.75
-1.0	2.625	-0.3515630066394805	14.510979652404785	40.5	-1.0	18.75	67.875	45.25	94.75
-1.0	2.625	-0.3515630066394805	14.510979652404785	40.5	-1.0	18.75	67.875	45.25	94.75
-1.0	2.625	-0.3515630066394805	14.510979652404785	40.5	-1.0	18.75	67.875	45.25	94.75
-1.0	2.625	-0.3515630066394805	14.510979652404785	40.0	-1.0	18.75	67.875	45.25	94.75
-1.0	2.625	-0.3515630066394805	14.510979652404785	40.5	-1.0	18.75	67.875	45.25	94.75
-1.0	2.625	-0.3515630066394805	14.510979652404785	40.5	-1.0	18.625	67.875	45.25	94.75
-1.0	2.625	-0.3515630066394805	14.510979652404785	40.5	-1.0	18.625	67.875	45.25	94.75
-1.0	2.625	-0.3515630066394805	14.510979652404785	40.5	-1.0	18.75	67.875	45.25	94.75
-1.0	2.625	-0.3515630066394805	14.510979652404785	40.5	-1.0	18.75	67.875	45.25	94.75
-1.0	2.625	-0.3515630066394805	14.510979652404785	40.5	-1.0	18.75	67.875	45.25	94.75
-1.0	2.625	-0.3515630066394805	14.510979652404785	40.5	-1.0	18.75	67.875	45.25	94.75
-1.0	2.625	-0.3515630066394805	14.510979652404785	40.5	-0.75	18.75	67.875	45.25	94.75
-1.0	2.625	-0.3515630066394805	14.510979652404785	40.5	-1.0	18.875	67.875	45.25	94.75
-1.0	2.625	-0.3515630066394805	14.510979652404785	40.5	-1.0	18.875	68.0	45.25	94.75
-1.0	2.625	5.6250081062316895	14.510979652404785	41.5	-0.75	18.875	70.0	45.25	94.75
-1.0	2.625	6.679697036743164	14.510979652404785	49.0	-0.75	19.75	72.5	44.125	94.75
-1.0	2.625	9.14063835144043	14.510979652404785	58.0	-1.0	21.625	76.125	42.125	94.75
-1.0	2.75	10.195326805114746	14.509027242660522	73.0	-1.0	24.875	80.75	39.25	94.75
-1.0	3.0	11.25001621246338	14.50707483291626	98.0	-0.75	29.375	86.25	35.25	94.75
-1.0	3.75	11.25001621246338	14.505122423171995	137.0	-1.0	36.5	90.375	29.125	94.25
-1.0	5.0	11.25001621246338	14.503170013427734	194.0	-0.75	47.875	89.5	20.625	62.75
-1.0	6.875	11.953142166137695	14.503170013427734	184.5	-0.75	48.125	94.375	24.875	38.0
-1.0	10.0	28.476604461669922	14.503170013427734	293.5	-0.75	58.875	97.5	14.625	17.75
-1.0	14.75	34.804737091064446	14.503170013427734	379.0	-1.0	71.625	98.5	11.375	16.75
-1.0	19.25	34.804737091064446	14.503170013427734	398.0	-0.75	73.375	99.25	11.375	16.75
-1.0	23.125	34.804737091064446	14.501217365264893	410.5	-0.75	75.125	100.0	11.0	16.75
-2.0	26.5	34.804737091064446	14.49926471710205	426.0	-0.75	76.375	100.125	10.5	16.75
-2.0	29.875	34.804737091064446	14.497312068939207	430.0	-0.75	77.0	100.125	10.5	16.75
-2.0	32.0	34.804737091064446	14.495359420776367	428.5	-0.75	76.625	100.375	10.75	16.75
-2.0	33.625	34.804737091064446	14.495359420776367	431.5	-0.75	77.0	100.25	10.625	16.75
-2.0	35.0	34.804737091064446	14.495359420776367	429.5	-0.75	76.875	100.375	10.75	16.75
-2.0	36.125	34.804737091064446	14.495359420776367	430.5	-0.75	77.0	100.25	10.75	16.75
-2.0	37.0	34.804737091064446	14.495359420776367	429.0	-0.75	76.875	100.25	10.875	16.75
-2.0	37.875	34.804737091064446	14.495359420776367	427.5	-0.75	76.75	100.375	11.0	16.75
-1.0	38.375	34.804737091064446	14.495359420776367	427.0	-0.5	76.625	100.375	11.0	16.75
-1.0	38.875	34.804737091064446	14.495359420776367	429.0	-0.5	76.875	100.25	11.0	16.75
-1.0	39.375	34.804737091064446	14.495359420776367	427.5	-0.5	76.75	100.375	11.125	16.75
-1.0	39.75	34.804737091064446	14.497312068939207	427.5	-0.25	76.75	100.25	11.125	16.75
-1.0	40.0	34.804737091064446	14.49926471710205	427.0	-0.25	76.75	100.25	11.125	16.75
-1.0	40.5	34.804737091064446	14.501217365264893	427.0	-0.25	76.75	100.25	11.25	16.75
-1.0	40.75	34.804737091064446	14.503170013427734	426.5	-0.25	76.625	100.25	11.125	16.75
-1.0	41.0	34.804737091064446	14.503170013427734	427.5	0.0	76.75	100.25	11.25	16.75
-1.0	41.25	34.804737091064446	14.503170013427734	426.0	0.0	76.625	100.25	11.25	16.75
-1.0	41.5	34.804737091064446	14.503170013427734	427.5	0.0	76.625	100.125	11.25	16.75
-1.0	41.625	34.804737091064446	14.503170013427734	426.0	0.25	76.5	100.25	11.375	16.75
-1.0	41.875	34.804737091064446	14.505122423171995	426.0	0.25	76.5	100.25	11.375	16.75
-1.0	42.0	34.804737091064446	14.50707483291626	426.5	0.5	76.5	100.25	11.375	16.75
0.0	42.25	34.804737091064446	14.509027242660522	427.0	0.5	76.625	100.125	11.375	16.75
0.0	42.5	34.804737091064446	14.510979652404785	426.0	0.75	76.5	100.125	11.5	16.75
0.0	42.625	34.804737091064446	14.516837120056152	426.0	0.75	76.5	100.25	11.5	16.75
0.0	42.75	34.804737091064446	14.52269458770752	426.0	0.75	76.5	100.125	11.5	16.75
0.0	43.0	34.804737091064446	14.528552055358887	426.0	1.0	76.375	100.125	11.5	16.75
0.0	43.125	34.804737091064446	14.534409523010256	427.0	1.25	76.375	100.25	11.625	16.75
0.0	43.375	34.804737091064446	14.532457113265991	427.0	1.5	76.375	100.25	11.625	16.75
0.0	43.625	34.804737091064446	14.53050470352173	428.0	1.5	76.375	100.25	11.5	16.75
0.0	43.75	34.804737091064446	14.528552293777466	428.5	1.75	76.5	100.25	11.5	16.75
1.0	44.0	34.804737091064446	14.526599884033205	428.5	1.75	76.5	100.25	11.625	16.75
1.0	44.25	34.804737091064446	14.505122423171999	428.5	2.0	76.375	100.25	11.625	16.75
1.0	44.375	34.804737091064446	14.483644962310793	428.0	1.5	76.5	100.25	11.625	16.75
1.0	44.375	34.804737091064446	14.462167501449587	428.5	1.75	76.5	100.375	11.625	16.75
1.0	44.5	34.804737091064446	14.44069004058838	428.0	1.75	76.5	100.25	11.625	16.75
1.0	44.5	34.804737091064446	14.415307521820068	428.0	1.75	76.5	100.25	11.625	16.75
1.0	44.5	34.804737091064446	14.389925003051758	428.0	1.75	76.5	100.375	11.75	16.75
1.0	44.5	34.804737091064446	14.364542484283447	428.0	1.75	76.625	100.25	11.625	16.75
1.0	44.375	34.804737091064446	14.339159965515135	427.5	1.75	76.625	100.25	11.625	16.75
0.0	44.25	34.804737091064446	14.311824798583984	426.5	1.75	76.625	100.375	11.625	16.75
0.0	44.25	34.804737091064446	14.284489631652832	427.5	1.5	76.75	100.375	11.5	16.75
0.0	44.125	34.804737091064446	14.25715446472168	427.0	1.25	76.75	100.375	11.5	16.75
0.0	44.125	34.804737091064446	14.229819297790527	426.5	1.25	76.75	100.375	11.5	16.75
0.0	44.0	34.804737091064446	14.202484369277954	426.5	1.25	76.875	100.375	11.375	16.75
0.0	43.875	34.804737091064446	14.17514944076538	425.5	1.0	76.875	100.25	11.375	16.75
0.0	43.75	34.804737091064446	14.147814512252808	424.5	1.0	76.875	100.375	11.375	16.75
0.0	43.75	34.804737091064446	14.120479583740234	425.0	0.75	76.875	100.375	11.375	16.75
-1.0	43.625	34.804737091064446	14.095097064971926	425.5	0.75	77.0	100.375	11.25	16.75
-1.0	43.5	34.804737091064446	14.069714546203613	424.5	0.5	77.0	100.25	11.25	16.75
-1.0	43.375	34.804737091064446	14.044332027435305	424.0	0.25	77.0	100.25	11.25	16.75
-1.0	43.25	34.804737091064446	14.018949508666992	424.0	0.25	77.125	100.25	11.25	16.75
-1.0	43.125	34.804737091064446	13.993566989898682	423.5	0.0	77.125	100.25	11.125	16.75
-1.0	43.0	34.804737091064446	13.968184471130373	423.5	-0.25	77.125	100.375	11.25	16.75
-1.0	42.875	34.804737091064446	13.94280195236206	423.5	-0.25	77.25	100.25	11.125	16.75
-2.0	42.75	34.804737091064446	13.91741943359375	423.0	-0.5	77.25	100.375	11.125	16.75
-2.0	42.75	34.804737091064446	13.89398956298828	424.0	-0.75	77.25	100.375	11.0	16.75
-2.0	42.625	34.804737091064446	13.870559692382812	423.0	-0.75	77.25	100.25	11.125	16.75
-2.0	42.5	34.804737091064446	13.847129821777346	422.5	-1.0	77.25	100.25	11.125	16.75
-2.0	42.375	34.804737091064446	13.823699951171875	422.5	-1.0	77.375	100.375	11.0	16.75
-2.0	42.375	34.804737091064446	13.804174900054932	422.5	-1.25	77.375	100.25	11.0	16.75
-2.0	42.25	34.804737091064446	13.784649848937988	421.0	-1.25	77.25	100.375	11.0	16.75
-3.0	42.125	34.804737091064446	13.765124797821045	422.5	-1.5	77.5	100.375	10.875	16.75
-3.0	42.0	34.804737091064446	13.745599746704102	422.0	-1.5	77.5	100.25	10.875	16.75
-3.0	42.0	34.804737091064446	13.726074695587158	420.5	-1.75	77.25	100.375	11.0	16.75
-3.0	41.875	34.804737091064446	13.706549644470215	422.5	-1.75	77.5	100.375	10.875	16.75
-3.0	41.875	34.804737091064446	13.687024593353273	421.5	-1.75	77.5	100.25	10.875	16.75
-3.0	41.75	34.804737091064446	13.667499542236328	421.0	-2.0	77.5	100.375	10.875	16.75
-3.0	41.75	34.804737091064446	13.649927139282227	421.0	-2.0	77.5	100.375	10.875	16.75
-3.0	41.625	26.718788146972656	13.632354736328125	421.5	-2.25	77.5	100.375	10.875	16.75
-3.0	41.625	24.609411239624023	13.614782333374025	421.0	-2.25	77.5	100.375	10.875	16.75
-3.0	41.5	24.609411239624023	13.597209930419922	421.0	-2.25	77.5	100.375	10.875	16.75
-3.0	41.375	24.609411239624023	13.579637289047241	421.0	-2.25	77.625	100.25	10.75	16.75
-3.0	41.375	24.609411239624023	13.56206464767456	420.0	-2.25	77.5	100.375	10.875	16.75
-4.0	41.25	24.609411239624023	13.54449200630188	420.0	-2.5	77.5	100.375	10.875	16.75
-4.0	41.125	24.609411239624023	13.5269193649292	420.0	-2.5	77.625	100.375	10.75	16.75
-4.0	41.125	24.609411239624023	13.513252019882202	420.0	-2.5	77.625	100.25	10.75	16.75
-4.0	41.0	24.609411239624023	13.499584674835205	420.0	-2.5	77.625	100.25	10.75	16.75
-4.0	40.875	24.609411239624023	13.48591732978821	418.5	-2.75	77.625	100.25	10.875	16.75
-4.0	40.875	24.609411239624023	13.472249984741213	419.5	-2.75	77.625	100.25	10.75	16.75
-4.0	40.75	24.609411239624023	13.458582401275635	419.5	-2.75	77.625	100.25	10.75	16.75
-4.0	40.75	24.609411239624023	13.44491481781006	419.5	-2.75	77.625	100.25	10.75	16.75
-4.0	40.75	24.609411239624023	13.431247234344482	419.5	-2.75	77.75	100.375	10.75	16.75
-4.0	40.75	24.609411239624023	13.417579650878904	422.0	-2.75	77.875	100.375	10.625	16.75
-4.0	40.75	24.609411239624023	13.40586471557617	422.5	-2.75	78.0	100.5	10.625	16.75
-4.0	40.875	24.609411239624023	13.394149780273436	424.0	-2.75	78.125	100.5	10.625	16.75
-4.0	40.875	24.609411239624023	13.382434844970698	426.0	-2.75	78.25	100.625	10.5	16.75
-4.0	41.125	24.609411239624023	13.370719909667967	427.0	-3.0	78.375	100.625	10.5	16.75
-4.0	41.25	24.609411239624023	13.35705232620239	427.5	-2.75	78.5	100.625	10.5	16.75
-4.0	41.375	24.609411239624023	13.343384742736815	428.0	-2.75	78.625	100.75	10.5	16.75
-4.0	41.5	24.609411239624023	13.32971715927124	430.5	-2.75	78.75	100.875	10.5	16.75
[truncated: 16,618 more rows]
