# Supplementary material for: A highly accurate method for forecasting the compressor geometric variable system based on the data-driven method
Source: PLoS One. 2023 Jul 27;18(7):e0283108. doi: 10.1371/journal.pone.0283108 (PMC10374046; doi:10.1371/journal.pone.0283108)
Supplement: S1 File — (ZIP) [file pone.0283108.s001.zip › A Type.csv]

altitude	TRL	N1	N2	T25	T3	TAT	PS3	VSV	VBV
11262.0	35.86	31.4	71.88	23.125	282.625	0.25	42.0	26.543000000000006	33.93
11242.0	35.86	31.4	71.88	22.6875	281.1875	0.5	42.0	26.543000000000006	33.93
11224.0	35.86	31.4	71.88	22.25	279.75	0.5	42.0	26.543000000000006	33.93
11205.0	35.86	31.4	71.88	21.8125	278.3125	0.5	42.0	26.543000000000006	33.93
11187.0	35.86	31.4	71.88	21.375	276.875	0.5	42.0	26.543000000000006	33.93
11169.0	35.86	31.4	71.88	20.9375	275.4375	0.5	42.0	26.543000000000006	33.93
11151.0	35.86	31.4	71.88	20.5	274.0	0.5	42.0	26.543000000000006	33.93
11135.0	35.86	31.4	71.88	20.0625	272.5625	0.5	42.0	26.543000000000006	33.93
11117.0	37.44	31.4	71.88	19.625	271.125	0.5	42.0	26.543000000000006	33.93
11100.0	42.01	31.4	71.88	19.1875	269.6875	0.5	42.0	26.543000000000006	33.93
11083.0	44.12	32.6	73.5	18.75	268.25	0.25	48.0	26.543000000000006	33.93
11065.0	44.12	36.1	77.38	18.3125	266.8125	0.25	56.0	24.917	33.93
11049.0	44.12	41.8	81.13	17.875	265.375	0.25	74.0	23.291	33.93
11030.0	44.12	43.0	79.88	17.4375	263.9375	0.25	66.0	21.665	33.93
11011.0	44.12	42.4	79.88	17.0	262.5	0.0	66.0	20.039	33.93
10992.0	43.95	42.4	80.0	16.90625	261.0625	0.0	66.0	20.127	33.93
10973.0	43.95	42.1	79.88	16.8125	259.625	0.25	66.0	20.215	33.93
10954.0	43.95	41.9	79.75	16.71875	258.1875	0.25	66.0	20.303	33.93
10934.0	43.77	41.6	79.63	16.625	256.75	0.25	66.0	20.391	33.93
10916.0	43.77	41.5	79.63	16.53125	255.3125	0.25	64.0	20.43475	33.93
10898.0	43.77	41.4	79.63	16.4375	253.875	0.5	64.0	20.4785	33.93
10879.0	43.77	41.4	79.63	16.34375	252.4375	0.5	64.0	20.52225	33.93
10863.0	43.77	41.4	79.63	16.25	251.0	0.75	64.0	20.566	33.93
10846.0	43.77	41.3	79.63	16.15625	250.328125	0.75	64.0	20.52225	33.93
10829.0	43.77	41.3	79.63	16.0625	249.65625	0.75	64.0	20.4785	33.93
10814.0	43.77	41.3	79.63	15.96875	248.984375	0.75	64.0	20.43475	33.93
10797.0	43.77	41.1	79.63	15.875	248.3125	0.5	64.0	20.391	33.93
10780.0	43.77	41.1	79.5	15.78125	247.640625	0.5	64.0	20.391	33.93
10764.0	43.77	41.1	79.5	15.6875	246.96875	0.5	64.0	20.391	33.93
10747.0	43.77	41.1	79.63	15.59375	246.296875	0.5	66.0	20.391	33.93
10729.0	43.77	41.3	79.63	15.5	245.625	0.5	66.0	20.391	33.93
10710.0	43.77	41.3	79.63	15.40625	244.953125	0.5	66.0	20.303	33.93
10692.0	43.77	41.3	79.63	15.3125	244.28125	0.5	66.0	20.215	33.93
10673.0	43.77	41.3	79.75	15.21875	243.609375	0.5	66.0	20.127	33.93
10652.0	43.77	41.4	79.75	15.125	242.9375	0.5	66.0	20.039	33.93
10634.0	43.77	41.4	79.75	15.03125	242.265625	0.5	66.0	20.083	33.93
10615.0	43.77	41.3	79.75	14.9375	241.59375	0.5	66.0	20.127	33.93
10596.0	43.77	41.3	79.75	14.84375	240.921875	0.75	66.0	20.171	33.93
10578.0	43.77	41.3	79.75	14.75	240.25	0.75	66.0	20.215	33.93
10560.0	43.77	41.3	79.75	14.65625	239.578125	0.75	66.0	20.30275	33.93
10542.0	43.77	41.3	79.75	14.5625	238.90625	1.0	66.0	20.3905	33.93
10526.0	43.77	41.1	79.63	14.46875	238.234375	1.0	66.0	20.47825	33.93
10511.0	43.77	41.1	79.63	14.375	237.5625	1.0	66.0	20.566	33.93
10495.0	43.77	41.1	79.63	14.28125	236.890625	1.0	66.0	20.566	33.93
10478.0	43.77	41.1	79.63	14.1875	236.21875	1.0	66.0	20.566	33.93
10464.0	43.77	41.1	79.63	14.09375	235.546875	1.0	66.0	20.566	33.93
10449.0	43.77	41.0	79.63	14.0	234.875	1.0	66.0	20.566	33.93
10433.0	43.95	41.4	79.88	13.90625	234.203125	0.75	68.0	19.116	33.93
10419.0	44.65	42.4	80.75	13.8125	233.53125	0.75	72.0	17.666	33.93
10405.0	45.53	45.9	81.88	13.71875	232.859375	0.75	80.0	16.215999999999998	27.5575
10389.0	46.05	47.9	81.88	13.625	232.1875	0.5	84.0	14.765999999999998	21.185
10372.0	46.41	49.0	82.25	13.53125	231.515625	0.5	88.0	14.678	14.8125
10354.0	46.41	49.8	82.5	13.4375	230.84375	0.5	88.0	14.59	8.44
10336.0	46.41	49.8	82.5	13.34375	230.171875	0.5	88.0	14.502	8.615
10317.0	46.41	49.8	82.5	13.25	229.5	0.5	88.0	14.414	8.79
10300.0	46.05	49.6	82.38	13.15625	228.828125	0.5	88.0	15.249	8.965
10281.0	45.88	48.3	81.63	13.0625	228.15625	0.75	84.0	16.084	9.14
10262.0	45.53	47.4	81.38	12.96875	227.484375	0.75	82.0	16.919	9.8875
10244.0	45.35	46.8	81.13	12.875	226.8125	0.75	80.0	17.754	10.635
10227.0	45.18	46.1	81.13	12.78125	226.140625	1.0	78.0	17.97375	11.3825
10209.0	45.18	46.0	81.13	12.6875	225.46875	1.0	78.0	18.1935	12.13
10193.0	45.0	45.6	80.88	12.59375	224.796875	1.0	78.0	18.41325	12.965
10177.0	44.82	45.1	80.75	12.5	224.125	1.0	76.0	18.633	13.8
10160.0	44.65	44.4	80.5	12.40625	223.453125	1.0	74.0	18.76475	14.635
10145.0	44.47	43.6	80.38	12.3125	222.78125	1.0	72.0	18.8965	15.47
10130.0	44.47	43.4	80.38	12.21875	222.109375	1.0	72.0	19.02825	15.645
10113.0	44.47	43.4	80.38	12.125	221.4375	1.0	72.0	19.16	15.82
10096.0	44.47	43.4	80.38	12.03125	220.765625	0.75	72.0	19.5115	15.995
10080.0	44.47	43.4	80.5	11.9375	220.09375	0.75	72.0	19.863	16.17
10061.0	44.47	43.4	80.38	11.84375	219.421875	0.75	72.0	20.2145	20.74
10041.0	43.59	41.9	79.25	11.75	218.75	0.75	66.0	20.566	25.31
10021.0	42.89	38.6	78.38	11.65625	218.078125	0.75	58.0	22.06025	29.88
10001.0	42.01	35.4	76.5	11.5625	217.40625	1.0	48.0	23.5545	34.45
9980.0	41.31	32.9	74.5	11.46875	216.734375	1.0	44.0	25.04875	34.32
9959.0	40.61	31.1	72.63	11.375	216.0625	1.0	42.0	26.543000000000006	34.19
9938.0	39.9	30.3	71.38	11.28125	215.390625	1.0	42.0	26.543000000000006	34.06
9914.0	39.2	30.5	71.63	11.1875	214.71875	1.0	44.0	26.543000000000006	33.93
9892.0	38.5	30.8	71.75	11.09375	214.046875	1.0	44.0	26.543000000000006	33.93
9868.0	37.97	30.9	71.75	11.0	213.375	1.25	44.0	26.543000000000006	33.93
9842.0	37.09	30.9	71.75	11.0	212.703125	1.25	44.0	26.543000000000006	33.93
9818.0	36.39	30.9	71.88	11.0	212.03125	1.25	44.0	26.543000000000006	33.93
9792.0	35.86	30.9	71.88	11.0	211.359375	1.25	44.0	26.543000000000006	33.93
9766.0	35.86	30.9	71.88	11.0	210.6875	1.25	44.0	26.543000000000006	33.93
9739.0	35.86	31.0	71.88	11.0	210.015625	1.25	44.0	26.543000000000006	33.93
9712.0	35.86	31.0	71.88	11.0	209.34375	1.25	44.0	26.543000000000006	33.93
9684.0	35.86	31.0	71.88	11.0	208.671875	1.0	44.0	26.543000000000006	33.93
9655.0	35.86	31.0	71.88	11.0	208.0	1.0	44.0	26.543000000000006	33.93
9628.0	35.86	31.0	71.88	11.0	207.84375	1.0	44.0	26.543000000000006	33.93
9601.0	35.86	31.0	71.88	11.0	207.6875	1.25	44.0	26.543000000000006	33.93
9572.0	35.86	31.0	71.88	11.0	207.53125	1.25	44.0	26.543000000000006	33.93
9547.0	35.86	31.0	71.88	11.0	207.375	1.25	44.0	26.543000000000006	33.93
9521.0	35.86	31.0	71.88	11.0	207.21875	1.25	44.0	26.543000000000006	33.93
9496.0	35.86	31.0	71.88	11.0	207.0625	1.5	44.0	26.543000000000006	33.93
9472.0	35.86	31.0	71.88	11.0	206.90625	1.5	46.0	26.543000000000006	33.93
9447.0	35.86	31.0	71.88	11.0	206.75	1.25	46.0	26.543000000000006	33.93
9422.0	35.86	31.0	71.88	11.0	206.59375	1.25	46.0	26.543000000000006	33.93
9395.0	35.86	31.0	71.88	11.0	206.4375	1.0	46.0	26.543000000000006	33.93
9365.0	35.86	31.0	71.88	11.0	206.28125	1.0	46.0	26.543000000000006	33.93
9338.0	35.86	31.0	71.88	11.0	206.125	1.0	46.0	26.543000000000006	33.93
9306.0	35.86	31.0	71.88	11.0	205.96875	1.0	46.0	26.543000000000006	33.93
9278.0	35.86	31.0	71.88	11.0	205.8125	1.25	46.0	26.543000000000006	33.93
9249.0	35.86	31.0	71.88	11.0	205.65625	1.5	46.0	26.543000000000006	33.93
9220.0	35.86	31.0	71.88	11.0	205.5	1.75	46.0	26.543000000000006	33.93
9193.0	35.86	31.0	71.88	11.0	205.34375	1.75	46.0	26.543000000000006	33.93
9167.0	35.86	31.0	71.88	11.0	205.1875	1.75	46.0	26.543000000000006	33.93
9139.0	35.86	31.0	71.88	11.0	205.03125	1.75	46.0	26.543000000000006	33.93
9112.0	35.86	31.0	71.88	11.0	204.875	1.75	46.0	26.543000000000006	33.93
9085.0	35.86	31.0	71.88	11.0	204.71875	1.75	46.0	26.543000000000006	33.93
9057.0	35.86	31.0	71.88	11.0	204.5625	1.75	46.0	26.543000000000006	33.93
9028.0	35.86	31.0	71.88	11.0	204.40625	1.75	46.0	26.543000000000006	33.93
9001.0	35.86	31.0	71.88	11.0	204.25	1.75	46.0	26.543000000000006	33.93
8975.0	35.86	31.0	71.88	11.0	204.09375	1.75	46.0	26.499	33.93
8949.0	35.86	31.0	71.88	11.0	203.9375	1.75	46.0	26.455	33.93
8926.0	35.86	31.1	71.88	11.0	203.78125	1.75	46.0	26.411	33.93
8904.0	35.86	31.0	71.88	11.0	203.625	1.75	46.0	26.367	33.93
8881.0	35.86	31.0	71.88	11.0	203.46875	1.5	46.0	26.323	33.93
8859.0	35.86	31.0	71.88	11.0	203.3125	1.5	46.0	26.279	33.93
8837.0	35.86	31.0	71.88	11.0	203.15625	1.5	46.0	26.235	33.93
8812.0	35.86	31.0	71.88	11.0	203.0	1.5	46.0	26.191	33.93
8788.0	35.86	31.0	71.88	11.0	202.84375	1.5	46.0	26.14725	33.93
8762.0	35.86	31.0	71.88	11.0	202.6875	1.75	46.0	26.1035	33.93
8735.0	35.86	31.0	71.88	11.0	202.53125	1.75	46.0	26.05975	33.93
8706.0	35.86	30.9	71.88	11.0	202.375	2.0	46.0	26.016	33.93
8678.0	35.86	30.9	71.88	11.0	202.21875	2.25	46.0	26.016	33.93
8649.0	35.86	30.9	71.88	11.0	202.0625	2.25	46.0	26.016	33.93
8618.0	35.86	30.9	71.88	11.0	201.90625	2.0	46.0	26.016	33.93
8589.0	35.86	30.9	71.88	11.0	201.75	1.75	46.0	26.016	33.93
8561.0	35.86	30.9	71.88	11.0	201.59375	1.75	46.0	25.972	33.93
8532.0	35.86	30.9	71.88	11.0	201.4375	1.75	46.0	25.928	33.93
8504.0	35.86	30.9	71.88	11.0	201.28125	1.75	46.0	25.884	33.93
8477.0	35.86	30.9	71.88	11.0	201.125	1.75	48.0	25.84	33.93
8448.0	35.86	31.0	71.88	11.0	200.96875	1.75	48.0	25.796	33.93
8422.0	35.86	30.9	71.88	11.0	200.8125	1.75	48.0	25.752	33.93
8396.0	35.86	31.0	71.88	11.0	200.65625	2.0	48.0	25.708	33.93
8370.0	35.86	31.0	71.88	11.0	200.5	2.0	48.0	25.664	33.93
8344.0	35.86	31.0	71.88	11.0	200.34375	2.0	48.0	25.664	33.93
8320.0	35.86	31.0	71.88	11.0	200.1875	2.0	48.0	25.664	33.93
8296.0	35.86	31.0	71.88	11.0	200.03125	2.25	48.0	25.664	33.93
8270.0	35.86	31.0	71.88	11.0	199.875	2.25	48.0	25.664	33.93
8247.0	35.86	31.0	71.88	11.0	199.71875	2.25	48.0	25.62	33.93
8223.0	35.86	31.0	71.88	11.0	199.5625	2.25	48.0	25.576	33.93
8198.0	35.86	31.0	71.88	11.0	199.40625	2.25	48.0	25.532	33.93
8174.0	35.86	31.0	71.88	11.0	199.25	2.25	48.0	25.488000000000003	33.93
8151.0	35.86	31.0	71.88	11.171875	199.09375	2.25	48.0	25.488000000000003	33.93
8127.0	35.86	31.0	71.88	11.34375	198.9375	2.25	48.0	25.488000000000003	33.93
8104.0	35.86	31.0	71.88	11.515625	198.78125	2.25	48.0	25.488000000000003	33.93
8081.0	35.86	31.0	71.88	11.6875	198.625	2.25	48.0	25.488000000000003	33.93
8058.0	35.86	31.0	71.88	11.859375	198.46875	2.25	48.0	25.488000000000003	33.93
8033.0	35.86	31.0	71.88	12.03125	198.3125	2.25	48.0	25.488000000000003	33.93
8011.0	35.86	31.0	71.88	12.203125	198.15625	2.25	48.0	25.488000000000003	33.93
7988.0	35.86	30.9	71.88	12.375	198.0	2.25	48.0	25.488000000000003	33.93
7963.0	35.86	31.0	71.88	12.546875	198.890625	2.5	48.0	25.488000000000003	33.93
7940.0	35.86	31.0	71.88	12.71875	199.78125	2.5	48.0	25.488000000000003	33.93
7918.0	35.86	31.0	71.88	12.890625	200.671875	2.5	48.0	25.488000000000003	33.93
7896.0	35.86	31.0	71.88	13.0625	201.5625	2.5	48.0	25.488000000000003	33.93
7875.0	35.86	30.9	71.88	13.234375	202.453125	2.5	48.0	25.488000000000003	33.93
7854.0	35.86	31.0	71.88	13.40625	203.34375	2.25	48.0	25.488000000000003	33.93
7831.0	35.86	30.9	71.88	13.578125	204.234375	2.25	48.0	25.488000000000003	33.93
7809.0	35.86	30.9	71.88	13.75	205.125	2.0	48.0	25.488000000000003	33.93
7786.0	35.86	31.0	71.88	13.921875	206.015625	1.75	48.0	25.488000000000003	33.93
7762.0	35.86	30.9	71.88	14.09375	206.90625	1.75	48.0	25.488000000000003	33.93
7737.0	35.86	30.9	71.88	14.265625	207.796875	1.75	48.0	25.488000000000003	33.93
7713.0	35.86	30.9	71.88	14.4375	208.6875	1.75	48.0	25.488000000000003	33.93
7688.0	35.86	30.9	71.88	14.609375	209.578125	2.0	48.0	25.488000000000003	33.93
7664.0	35.86	30.9	71.88	14.78125	210.46875	2.0	48.0	25.488000000000003	33.93
7642.0	35.86	30.9	71.88	14.953125	211.359375	2.25	48.0	25.488000000000003	33.93
7621.0	35.86	30.9	71.88	15.125	212.25	2.25	48.0	25.488000000000003	33.93
7599.0	35.86	30.9	71.88	15.296875	213.140625	2.25	48.0	25.488000000000003	33.93
7579.0	35.86	30.9	71.88	15.46875	214.03125	2.5	48.0	25.488000000000003	33.93
7558.0	35.86	30.9	71.88	15.640625	214.921875	2.5	48.0	25.488000000000003	33.93
7536.0	35.86	30.9	71.88	15.8125	215.8125	2.5	48.0	25.488000000000003	33.93
7514.0	35.86	30.9	71.88	15.984375	216.703125	2.5	48.0	25.488000000000003	33.93
7492.0	35.86	30.9	71.88	16.15625	217.59375	2.5	48.0	25.488000000000003	33.93
7469.0	35.86	30.9	71.88	16.328125	218.484375	2.25	48.0	25.488000000000003	33.93
7444.0	35.86	30.9	71.88	16.5	219.375	2.25	48.0	25.488000000000003	33.93
7423.0	36.21	30.9	71.88	16.671875	220.265625	2.0	48.0	25.488000000000003	33.93
7402.0	36.39	30.9	71.88	16.84375	221.15625	2.0	50.0	25.488000000000003	33.93
7382.0	36.91	30.9	71.88	17.015625	222.046875	1.75	50.0	25.488000000000003	33.93
7364.0	37.79	30.9	71.88	17.1875	222.9375	1.75	50.0	25.488000000000003	33.93
7346.0	38.67	30.9	71.88	17.359375	223.828125	1.5	50.0	25.488000000000003	33.93
7328.0	39.38	30.9	71.88	17.53125	224.71875	1.25	50.0	25.488000000000003	33.93
7309.0	40.08	30.9	71.88	17.703125	225.609375	1.25	50.0	25.488000000000003	33.93
7292.0	40.43	30.9	71.88	17.875	226.5	1.25	50.0	25.488000000000003	33.93
7274.0	40.96	30.9	71.88	18.046875	227.390625	1.25	50.0	25.488000000000003	33.93
7258.0	41.31	30.9	71.88	18.21875	228.28125	1.25	50.0	25.488000000000003	33.93
7242.0	41.66	30.9	71.88	18.390625	229.171875	1.25	50.0	25.488000000000003	33.93
7226.0	41.84	30.9	71.88	18.5625	230.0625	1.25	50.0	25.488000000000003	33.93
7210.0	42.19	31.3	72.63	18.734375	230.953125	1.25	52.0	23.906	33.93
7195.0	42.71	32.6	74.63	18.90625	231.84375	1.25	58.0	22.324	33.93
7179.0	43.24	35.4	76.88	19.078125	232.734375	1.25	64.0	20.742	33.005
7161.0	43.59	37.6	77.88	19.25	233.625	1.25	68.0	19.16	32.08
7145.0	43.95	38.9	78.25	19.421875	234.515625	1.0	70.0	18.50075	31.155
7127.0	44.3	40.1	78.63	19.59375	235.40625	1.25	74.0	17.8415	30.23
7108.0	44.47	41.0	78.88	19.765625	236.296875	1.25	76.0	17.18225	28.87
7091.0	44.82	41.8	79.13	19.9375	237.1875	1.25	78.0	16.523	27.51
7073.0	44.82	42.5	79.38	20.109375	238.078125	1.25	80.0	16.2155	26.15
7054.0	45.0	43.1	79.5	20.28125	238.96875	1.25	82.0	15.908	24.79
7038.0	45.18	43.6	79.63	20.453125	239.859375	1.25	82.0	15.6005	24.3925
7022.0	45.18	43.9	79.75	20.625	240.75	1.25	82.0	15.293	23.995
7008.0	45.35	44.0	79.75	20.796875	241.640625	1.5	82.0	14.9415	23.5975
6993.0	45.53	44.4	80.0	20.96875	242.53125	1.25	86.0	14.59	23.2
6979.0	45.88	45.4	80.25	21.140625	243.421875	1.25	88.0	14.2385	20.08
6964.0	46.23	46.1	80.63	21.3125	244.3125	1.25	92.0	13.887	16.96
6945.0	46.41	47.0	80.88	21.484375	245.203125	1.25	94.0	13.843	13.84
6929.0	46.41	47.4	80.88	21.65625	246.09375	1.25	94.0	13.799	10.72
6913.0	46.41	47.4	80.88	21.828125	246.984375	1.25	94.0	13.755	10.765
6896.0	46.41	47.3	80.75	22.0	247.875	1.25	94.0	13.711	10.81
6879.0	46.41	47.3	80.75	22.203125	248.765625	1.25	94.0	13.755	10.855
6863.0	46.41	47.1	80.88	22.40625	249.65625	1.25	94.0	13.799	10.9
6845.0	46.23	47.3	80.75	22.609375	250.546875	1.25	94.0	13.843	11.2075
6829.0	46.05	47.0	80.75	22.8125	251.4375	1.5	92.0	13.887	11.515
6812.0	45.88	46.4	80.38	23.015625	252.328125	1.5	90.0	14.76575	11.8225
6796.0	45.7	45.8	80.0	23.21875	253.21875	1.5	88.0	15.6445	12.13
6779.0	45.35	45.0	79.63	23.421875	254.109375	1.5	86.0	16.52325	14.195
6764.0	45.0	44.0	79.25	23.625	255.0	1.5	82.0	17.402	16.26
6749.0	44.82	42.8	78.88	23.828125	255.90625	1.5	80.0	17.445999999999998	18.325
6732.0	44.82	42.0	78.75	24.03125	256.8125	1.25	78.0	17.49	20.39
6716.0	44.82	42.0	78.88	24.234375	257.71875	1.25	78.0	17.534000000000002	20.39
6699.0	44.82	42.1	79.0	24.4375	258.625	1.25	80.0	17.578	20.39
6682.0	44.82	42.1	78.88	24.640625	259.53125	1.25	80.0	18.0615	20.39
6667.0	44.82	42.1	78.88	24.84375	260.4375	1.25	80.0	18.545	20.39
6651.0	44.47	42.1	78.88	25.046875	261.34375	1.25	80.0	19.0285	22.94
6637.0	44.12	41.0	78.0	25.25	262.25	1.25	74.0	19.512	25.49
6618.0	44.12	39.8	77.75	25.453125	263.15625	1.0	72.0	19.38	28.04
6601.0	44.12	39.8	78.0	25.65625	264.0625	0.5	72.0	19.248	30.59
6582.0	44.12	39.8	78.13	25.859375	264.96875	0.5	72.0	19.116	30.2375
6563.0	44.12	39.6	78.13	26.0625	265.875	1.0	72.0	18.984	29.885
6545.0	44.3	39.8	78.13	26.265625	266.78125	1.25	72.0	18.193	29.5325
6528.0	44.47	40.4	78.75	26.46875	267.6875	1.5	76.0	17.402	29.18
6511.0	44.82	41.6	79.38	26.671875	268.59375	1.75	80.0	16.611	27.2025
6495.0	45.18	42.4	79.63	26.875	269.5	1.75	82.0	15.82	25.225
6479.0	45.35	43.4	79.88	27.078125	270.40625	1.75	84.0	15.33675	23.2475
6462.0	45.7	44.3	80.25	27.28125	271.3125	1.75	88.0	14.8535	21.27
6447.0	46.05	45.5	80.5	27.484375	272.21875	1.75	92.0	14.37025	18.6325
6430.0	46.41	46.6	81.0	27.6875	273.125	1.75	94.0	13.887	15.995
6413.0	46.58	47.4	81.38	27.890625	274.03125	1.75	96.0	13.66725	13.3575
6397.0	46.58	47.8	81.38	28.09375	274.9375	1.75	96.0	13.4475	10.72
6380.0	46.93	47.9	81.5	28.296875	275.84375	2.0	98.0	13.22775	9.9725
6366.0	47.46	49.1	82.38	28.5	276.75	2.0	102.0	13.008	9.225
6357.0	47.81	50.1	82.88	28.703125	277.65625	2.0	106.0	12.6565	8.4775
6351.0	48.16	51.3	83.5	28.90625	278.5625	2.0	110.0	12.305	7.73
6345.0	48.52	52.4	83.75	29.109375	279.46875	1.75	112.0	11.9535	7.115
6341.0	49.04	53.0	84.0	29.3125	280.375	1.25	116.0	11.602	6.5
6339.0	49.75	54.9	84.5	29.515625	281.28125	0.75	126.0	11.1185	5.885
6336.0	50.1	56.3	84.75	29.71875	282.1875	0.25	126.0	10.635	5.27
6333.0	50.45	56.8	84.88	29.921875	283.09375	0.0	128.0	10.1515	5.0075
6332.0	50.63	57.6	85.13	30.125	284.0	0.0	132.0	9.668	4.745
6330.0	50.8	58.0	85.25	30.328125	284.90625	0.0	132.0	9.624	4.4825
6328.0	50.8	58.3	85.38	30.53125	285.8125	0.25	132.0	9.58	4.22
6327.0	50.98	58.5	85.5	30.734375	286.71875	0.5	134.0	9.536	4.22
6327.0	50.98	58.8	85.63	30.9375	287.625	0.75	134.0	9.492	4.22
6325.0	50.98	58.8	85.63	31.140625	288.53125	1.0	134.0	9.36025	4.22
6328.0	50.98	58.8	85.5	31.34375	289.4375	1.25	136.0	9.2285	4.22
6330.0	50.98	58.8	85.5	31.546875	290.34375	1.25	134.0	9.09675	4.22
6331.0	50.98	58.9	85.38	31.75	291.25	1.0	134.0	8.965	4.22
6333.0	50.98	58.9	85.25	31.953125	292.15625	1.0	134.0	8.921	4.22
6333.0	50.98	58.9	85.25	32.15625	293.0625	1.0	134.0	8.877	4.22
6336.0	50.98	58.8	85.13	32.359375	293.96875	1.0	134.0	8.833	4.22
6339.0	50.98	58.8	85.0	32.5625	294.875	0.75	134.0	8.789	4.22
6340.0	50.98	58.8	84.88	32.765625	295.78125	0.5	134.0	8.745	4.22
6339.0	50.98	58.6	84.75	32.96875	296.6875	0.5	134.0	8.701	4.22
6341.0	50.98	58.6	84.63	33.171875	297.59375	0.5	134.0	8.657	4.22
6342.0	50.98	58.6	84.63	33.375	298.5	0.5	134.0	8.613	4.22
6343.0	50.98	58.6	84.5	33.578125	299.40625	0.25	134.0	8.613	4.22
6342.0	50.8	58.5	84.38	33.78125	300.3125	0.25	134.0	8.613	4.22
6341.0	50.98	58.5	84.25	33.984375	301.21875	0.25	134.0	8.613	4.22
6340.0	50.98	58.5	84.25	34.1875	302.125	0.0	134.0	8.613	4.22
6337.0	50.98	58.6	84.38	34.390625	303.03125	0.0	134.0	8.613	4.22
6335.0	50.98	58.6	84.38	34.59375	303.9375	0.25	134.0	8.613	4.22
6333.0	50.98	58.6	84.38	34.796875	304.84375	0.5	134.0	8.613	4.22
6330.0	50.98	58.8	84.38	35.0	305.75	0.75	134.0	8.613	4.22
6329.0	50.98	58.8	84.5	35.046875	306.65625	1.0	134.0	8.657	4.22
6329.0	50.98	58.8	84.5	35.09375	307.5625	1.25	134.0	8.701	4.22
6330.0	50.98	58.8	84.5	35.140625	308.46875	1.25	134.0	8.745	4.22
6330.0	50.98	58.9	84.5	35.1875	309.375	1.25	134.0	8.789	4.22
6331.0	50.98	58.9	84.5	35.234375	310.28125	1.5	134.0	8.745	4.22
6332.0	50.98	58.9	84.5	35.28125	311.1875	1.25	134.0	8.701	4.22
6332.0	50.98	58.8	84.38	35.328125	312.09375	1.0	134.0	8.657	4.22
6331.0	50.98	58.6	84.38	35.375	313.0	0.75	134.0	8.613	4.22
6331.0	50.98	58.6	84.38	35.421875	313.15625	0.5	134.0	8.701	4.22
6330.0	50.98	58.6	84.38	35.46875	313.3125	0.5	132.0	8.789	4.22
6331.0	50.8	58.6	84.38	35.515625	313.46875	0.5	134.0	8.877	4.22
6331.0	50.98	58.6	84.38	35.5625	313.625	1.0	132.0	8.965	4.22
6333.0	50.98	58.8	84.5	35.609375	313.78125	1.0	134.0	8.921	4.22
6334.0	50.98	58.9	84.5	35.65625	313.9375	1.25	134.0	8.877	4.22
6335.0	50.98	59.0	84.63	35.703125	314.09375	1.25	134.0	8.833	4.0875
6335.0	50.98	59.0	84.5	35.75	314.25	1.25	134.0	8.789	3.955
6335.0	50.98	59.0	84.5	35.796875	314.40625	1.25	134.0	8.789	3.8225
6334.0	50.98	59.1	84.5	35.84375	314.5625	1.0	134.0	8.789	3.69
6334.0	50.98	59.0	84.5	35.890625	314.71875	1.0	134.0	8.789	3.69
6334.0	50.98	59.0	84.5	35.9375	314.875	1.25	134.0	8.789	3.69
6337.0	50.98	59.0	84.5	35.984375	315.03125	1.25	134.0	8.789	3.69
6339.0	50.98	59.0	84.5	36.03125	315.1875	1.0	134.0	8.789	3.69
6341.0	50.98	59.0	84.5	36.078125	315.34375	1.0	134.0	8.789	3.69
6343.0	50.98	58.9	84.38	36.125	315.5	0.75	134.0	8.789	3.69
6344.0	51.15	59.0	84.5	36.171875	315.65625	0.75	134.0	8.745	3.69
6344.0	51.15	59.1	84.5	36.21875	315.8125	0.75	136.0	8.701	3.69
6343.0	51.15	59.1	84.5	36.265625	315.96875	0.75	136.0	8.657	3.69
6342.0	51.15	59.3	84.5	36.3125	316.125	0.5	134.0	8.613	3.69
6340.0	51.15	59.1	84.5	36.359375	316.28125	0.75	134.0	8.657	3.69
6338.0	51.15	59.1	84.5	36.40625	316.4375	0.75	134.0	8.701	3.69
6335.0	51.15	59.1	84.63	36.453125	316.59375	1.0	134.0	8.745	3.69
6331.0	51.15	59.3	84.63	36.5	316.75	1.25	134.0	8.789	3.69
6330.0	51.15	59.3	84.63	36.546875	316.90625	1.25	134.0	8.789	3.69
6331.0	51.15	59.3	84.63	36.59375	317.0625	1.5	134.0	8.789	3.69
6331.0	51.15	59.3	84.75	36.640625	317.21875	1.75	134.0	8.789	3.735
6334.0	51.15	59.4	84.75	36.6875	317.375	1.75	136.0	8.789	3.78
6337.0	51.15	59.4	84.63	36.734375	317.53125	1.5	136.0	8.745	3.825
6340.0	51.15	59.3	84.63	36.78125	317.6875	1.5	134.0	8.701	3.87
6340.0	51.15	59.3	84.63	36.828125	317.84375	1.5	134.0	8.657	3.825
6341.0	51.15	59.3	84.63	36.875	318.0	1.25	136.0	8.613	3.78
6341.0	51.15	59.1	84.5	36.921875	318.15625	1.0	134.0	8.657	3.735
6342.0	51.15	59.1	84.5	36.96875	318.3125	1.0	134.0	8.701	3.69
6341.0	51.15	59.1	84.5	37.015625	318.46875	0.75	134.0	8.745	3.69
6340.0	51.15	59.0	84.38	37.0625	318.625	0.5	134.0	8.789	3.69
6341.0	51.15	59.0	84.38	37.109375	318.78125	0.5	134.0	8.745	3.69
6340.0	51.15	59.3	84.5	37.15625	318.9375	0.5	136.0	8.701	3.69
6340.0	51.33	59.4	84.63	37.203125	319.09375	0.5	136.0	8.657	3.69
6339.0	51.33	59.5	84.63	37.25	319.25	0.5	136.0	8.613	3.69
6340.0	51.33	59.5	84.63	37.296875	319.40625	0.5	136.0	8.613	3.69
6341.0	51.33	59.5	84.63	37.34375	319.5625	0.5	136.0	8.613	3.69
6341.0	51.33	59.5	84.63	37.390625	319.71875	0.5	136.0	8.613	3.69
6342.0	51.33	59.5	84.5	37.4375	319.875	0.5	136.0	8.613	3.69
6342.0	51.33	59.4	84.5	37.484375	320.03125	0.25	136.0	8.613	3.69
6341.0	51.33	59.4	84.5	37.53125	320.1875	0.25	136.0	8.613	3.69
6338.0	51.15	59.4	84.5	37.578125	320.34375	0.25	136.0	8.613	3.69
6335.0	51.15	59.4	84.5	37.625	320.5	0.25	136.0	8.613	3.69
6334.0	51.15	59.4	84.5	37.671875	320.65625	0.5	136.0	8.613	3.69
6334.0	51.15	59.4	84.63	37.71875	320.8125	0.5	136.0	8.613	3.69
6332.0	51.15	59.4	84.63	37.765625	320.96875	0.5	136.0	8.613	3.69
6333.0	51.33	59.4	84.63	37.8125	321.125	0.5	136.0	8.613	3.69
6332.0	51.33	59.5	84.63	37.859375	321.28125	0.5	136.0	8.52525	3.69
6332.0	51.33	59.8	84.75	37.90625	321.4375	0.75	136.0	8.4375	3.69
6332.0	51.5	60.0	84.88	37.953125	321.59375	1.0	138.0	8.34975	3.6025
6333.0	51.5	60.1	84.88	38.0	321.75	1.25	138.0	8.262	3.515
6336.0	51.5	60.1	84.88	37.671875	321.90625	1.5	138.0	8.262	3.4275
6338.0	51.5	60.3	85.0	37.34375	322.0625	1.5	138.0	8.262	3.34
6340.0	51.5	60.3	85.0	37.015625	322.21875	1.25	138.0	8.262	3.34
6341.0	51.5	60.3	84.88	36.6875	322.375	1.25	138.0	8.262	3.34
6340.0	51.5	60.3	84.88	36.359375	322.53125	1.25	138.0	8.262	3.34
6341.0	51.5	60.3	84.88	36.03125	322.6875	1.25	138.0	8.262	3.34
6341.0	51.5	60.3	84.88	35.703125	322.84375	1.0	138.0	8.262	3.34
6341.0	51.5	60.3	84.88	35.375	323.0	1.0	138.0	8.262	3.34
6342.0	51.68	60.3	84.88	35.046875	321.9375	1.0	138.0	8.218	3.34
6342.0	51.68	60.4	84.88	34.71875	320.875	1.0	140.0	8.174	3.34
6341.0	51.68	60.5	84.88	34.390625	319.8125	0.75	140.0	8.13	3.34
6342.0	51.68	60.5	84.88	34.0625	318.75	0.5	140.0	8.086	3.34
6344.0	51.68	60.5	84.75	33.734375	317.6875	0.5	140.0	8.086	3.34
6346.0	51.68	60.6	84.88	33.40625	316.625	0.25	140.0	8.086	3.34
6347.0	51.68	60.6	84.75	33.078125	315.5625	0.0	140.0	8.086	3.34
6348.0	51.86	60.6	84.75	32.75	314.5	-0.25	140.0	8.086	3.34
6344.0	51.86	60.6	84.88	32.421875	313.4375	-0.25	140.0	9.88775	3.34
6343.0	50.63	60.6	84.88	32.09375	312.375	-0.25	140.0	11.6895	3.34
6340.0	48.52	56.1	82.5	31.765625	311.3125	0.0	112.0	13.49125	9.0525
6338.0	46.05	50.9	80.88	31.4375	310.25	-0.25	96.0	15.293	14.765
6335.0	44.47	44.1	80.38	31.109375	309.1875	-0.25	80.0	18.1055	20.4775
6331.0	43.24	40.4	79.0	30.78125	308.125	-0.5	64.0	20.918000000000006	26.19
6327.0	42.36	35.3	76.38	30.453125	307.0625	-0.5	54.0	23.7305	28.1675
6323.0	41.66	32.1	74.13	30.125	306.0	-0.75	48.0	26.543000000000006	30.145
6319.0	40.61	30.4	72.13	29.796875	304.9375	-0.75	46.0	26.543000000000006	32.1225
6318.0	38.14	29.9	71.38	29.46875	303.875	-0.5	48.0	26.543000000000006	34.1
6315.0	35.86	30.1	71.63	29.140625	302.8125	-0.75	50.0	26.543000000000006	34.0125
6312.0	35.86	30.3	71.75	28.8125	301.75	-0.5	50.0	26.543000000000006	33.925
6310.0	35.86	30.3	71.75	28.484375	300.6875	-0.5	50.0	26.543000000000006	33.8375
6310.0	35.86	30.4	71.75	28.15625	299.625	0.0	50.0	26.543000000000006	33.75
6311.0	35.86	30.4	71.75	27.828125	298.5625	0.25	50.0	26.543000000000006	33.75
6312.0	35.86	30.4	71.88	27.5	297.5	0.25	50.0	26.543000000000006	33.75
6312.0	35.86	30.4	71.88	27.171875	296.4375	0.0	50.0	26.543000000000006	33.75
6312.0	35.86	30.4	71.88	26.84375	295.375	0.0	50.0	26.543000000000006	33.75
6311.0	35.86	30.4	71.88	26.515625	294.3125	0.0	50.0	26.543000000000006	33.75
6312.0	35.86	30.4	71.88	26.1875	293.25	-0.25	50.0	26.543000000000006	33.75
6312.0	35.86	30.4	71.88	25.859375	292.1875	-0.5	50.0	26.543000000000006	33.75
6311.0	35.86	30.4	71.88	25.53125	291.125	-0.75	50.0	26.543000000000006	33.75
6312.0	35.86	30.4	71.88	25.203125	290.0625	-1.0	50.0	26.543000000000006	33.75
6313.0	35.86	30.4	71.88	24.875	289.0	-1.0	50.0	26.543000000000006	33.75
6313.0	35.86	30.4	71.88	24.546875	287.9375	-1.0	50.0	26.543000000000006	33.75
6313.0	35.86	30.4	71.88	24.21875	286.875	-1.0	50.0	26.543000000000006	33.75
6312.0	35.86	30.4	71.88	23.890625	285.8125	-1.0	50.0	26.543000000000006	33.75
6313.0	35.86	30.4	71.88	23.5625	284.75	-0.75	50.0	26.543000000000006	33.75
6312.0	35.86	30.4	71.88	23.234375	283.6875	-0.75	50.0	26.543000000000006	33.75
6310.0	35.86	30.4	71.88	22.90625	282.625	-1.0	50.0	26.543000000000006	33.75
6313.0	35.86	30.4	71.88	22.578125	281.5625	-1.0	50.0	26.543000000000006	33.75
6313.0	35.86	30.4	71.88	22.25	280.5	-1.0	50.0	26.543000000000006	33.75
6316.0	35.86	30.4	71.88	21.921875	279.4375	-1.25	50.0	26.543000000000006	33.75
6316.0	35.86	30.4	71.88	21.59375	278.375	-1.5	50.0	26.543000000000006	33.75
6318.0	35.86	30.4	71.88	21.265625	277.3125	-1.75	50.0	26.543000000000006	33.75
6318.0	35.86	30.4	71.88	20.9375	276.25	-1.75	50.0	26.543000000000006	33.75
6317.0	35.86	30.3	71.88	20.609375	275.1875	-2.0	50.0	26.543000000000006	33.75
6315.0	35.86	30.3	71.88	20.28125	274.125	-2.0	50.0	26.543000000000006	33.75
6315.0	35.86	30.3	71.88	19.953125	273.0625	-2.0	50.0	26.543000000000006	33.75
6314.0	36.56	30.3	71.88	19.625	272.0	-2.25	50.0	26.543000000000006	33.75
6313.0	39.2	30.3	71.88	19.296875	270.9375	-2.25	50.0	25.005	33.75
6312.0	43.42	30.3	71.88	18.96875	269.875	-2.25	50.0	23.467	33.75
6314.0	44.82	32.8	74.88	18.640625	268.8125	-1.75	62.0	21.929	30.585
6317.0	45.0	37.1	79.25	18.3125	267.75	-1.5	76.0	20.391	27.42
6320.0	45.0	44.0	80.75	17.984375	266.6875	-1.5	84.0	19.1605	24.255
6321.0	45.35	42.6	79.63	17.65625	265.625	-1.5	78.0	17.93	21.09
6323.0	45.88	44.0	81.0	17.328125	264.5625	-1.5	88.0	16.6995	18.7625
6326.0	46.05	45.8	81.25	17.0	263.5	-1.5	90.0	15.469	16.435
6330.0	46.05	46.1	81.13	16.796875	262.4375	-1.75	90.0	15.469	14.1075
6336.0	46.05	46.3	81.25	16.59375	261.375	-2.0	90.0	15.469	11.78
6342.0	46.05	46.3	81.25	16.390625	260.3125	-2.25	90.0	15.469	11.56
6345.0	46.23	46.3	81.25	16.1875	259.25	-2.5	90.0	15.469	11.34
6349.0	46.41	47.0	81.63	15.984375	258.1875	-2.5	94.0	17.18275	11.12
6350.0	45.7	46.9	81.13	15.78125	257.125	-2.75	88.0	18.8965	10.9
6351.0	44.65	43.8	79.63	15.578125	256.0625	-2.5	76.0	20.61025	16.745
6351.0	43.77	40.4	78.63	15.375	255.0	-2.5	68.0	22.324	22.59
6348.0	43.07	37.8	77.88	15.171875	254.03125	-2.5	62.0	23.37875	28.435
6344.0	42.19	34.6	76.13	14.96875	253.0625	-2.25	52.0	24.4335	34.28
6337.0	41.31	31.5	73.63	14.765625	252.09375	-2.25	48.0	25.48825	34.1475
6328.0	40.61	29.6	71.5	14.5625	251.125	-2.5	46.0	26.543000000000006	34.015
6316.0	39.9	29.6	71.5	14.359375	250.15625	-2.5	48.0	26.543000000000006	33.8825
6301.0	39.02	29.8	71.63	14.15625	249.1875	-2.5	48.0	26.543000000000006	33.75
6286.0	38.32	29.9	71.75	13.953125	248.21875	-2.25	50.0	26.543000000000006	33.705
6271.0	37.62	29.9	71.75	13.75	247.25	-2.25	50.0	26.543000000000006	33.66
6257.0	36.91	30.0	71.88	13.546875	246.28125	-2.25	50.0	26.543000000000006	33.615
6245.0	36.04	30.0	71.75	13.34375	245.3125	-2.25	50.0	26.543000000000006	33.57
6235.0	35.86	30.0	71.75	13.140625	244.34375	-2.0	50.0	26.543000000000006	33.57
6229.0	35.86	30.1	71.88	12.9375	243.375	-2.25	50.0	26.543000000000006	33.57
6224.0	35.86	30.1	71.88	12.734375	242.40625	-2.5	50.0	26.543000000000006	33.57
6223.0	35.86	30.1	71.88	12.53125	241.4375	-2.75	50.0	26.543000000000006	33.57
6222.0	35.86	30.1	71.88	12.328125	240.46875	-3.0	50.0	26.543000000000006	33.57
6221.0	35.86	30.1	71.88	12.125	239.5	-3.25	50.0	26.543000000000006	33.57
6221.0	35.86	30.1	71.88	11.921875	238.53125	-3.25	50.0	26.543000000000006	33.57
6219.0	35.86	30.0	71.88	11.71875	237.5625	-3.5	50.0	26.543000000000006	33.57
6217.0	35.86	30.0	71.88	11.515625	236.59375	-3.5	50.0	26.543000000000006	33.57
6211.0	35.86	30.0	71.88	11.3125	235.625	-3.5	50.0	26.543000000000006	33.57
6203.0	35.86	30.0	71.88	11.109375	234.65625	-3.75	50.0	26.543000000000006	33.57
6194.0	35.86	30.0	71.88	10.90625	233.6875	-4.0	50.0	26.543000000000006	33.57
6184.0	35.86	30.0	71.88	10.703125	232.71875	-4.0	50.0	26.543000000000006	33.57
6172.0	35.86	30.0	71.88	10.5	231.75	-4.25	50.0	26.543000000000006	33.57
6160.0	35.86	30.0	71.88	10.296875	230.78125	-4.25	50.0	26.543000000000006	33.57
6150.0	35.86	30.0	71.88	10.09375	229.8125	-4.5	50.0	26.543000000000006	33.57
6140.0	35.86	30.0	71.88	9.890625	228.84375	-4.25	50.0	26.543000000000006	33.57
6130.0	35.86	30.0	71.88	9.6875	227.875	-4.25	50.0	26.543000000000006	33.57
6120.0	35.86	30.0	71.88	9.484375	226.90625	-4.25	50.0	26.543000000000006	33.57
6111.0	35.86	30.0	71.88	9.28125	225.9375	-4.0	50.0	26.543000000000006	33.57
6102.0	35.86	29.9	71.88	9.078125	224.96875	-4.0	50.0	26.543000000000006	33.57
6095.0	35.86	30.0	71.88	8.875	224.0	-4.25	50.0	26.543000000000006	33.57
6088.0	35.86	29.9	71.88	8.671875	223.03125	-4.25	50.0	26.543000000000006	33.57
6082.0	35.86	30.0	71.88	8.46875	222.0625	-4.5	50.0	26.543000000000006	33.57
6076.0	35.86	30.0	71.88	8.265625	221.09375	-4.75	50.0	26.543000000000006	33.57
6068.0	35.86	30.0	71.88	8.0625	220.125	-4.75	50.0	26.543000000000006	33.57
6059.0	35.86	29.9	71.88	7.859375	219.15625	-4.75	50.0	26.543000000000006	33.57
6048.0	35.86	29.9	71.88	7.65625	218.1875	-4.75	50.0	26.543000000000006	33.57
6035.0	35.86	30.0	71.88	7.453125	217.21875	-5.0	50.0	26.543000000000006	33.57
6020.0	35.86	29.9	71.88	7.25	216.25	-5.25	50.0	26.543000000000006	33.57
6001.0	35.86	29.9	71.88	7.046875	215.28125	-5.5	50.0	26.543000000000006	33.57
5985.0	35.86	29.9	71.88	6.84375	214.3125	-5.5	50.0	26.543000000000006	33.57
5967.0	35.86	29.9	71.88	6.640625	213.34375	-5.5	50.0	26.543000000000006	33.57
5948.0	36.04	29.9	71.88	6.4375	212.375	-5.5	50.0	26.543000000000006	33.57
5929.0	36.04	29.9	71.88	6.234375	211.40625	-5.5	50.0	26.543000000000006	33.57
5911.0	36.21	29.9	71.88	6.03125	210.4375	-5.25	50.0	26.543000000000006	33.57
5892.0	36.21	29.9	71.88	5.828125	209.46875	-5.25	50.0	26.543000000000006	33.57
5873.0	36.21	29.9	71.88	5.625	208.5	-5.0	50.0	26.543000000000006	33.57
5856.0	36.39	29.9	71.88	5.421875	207.53125	-5.0	50.0	26.543000000000006	33.57
5838.0	36.39	29.9	71.88	5.21875	206.5625	-5.0	50.0	26.543000000000006	33.57
5821.0	36.56	29.9	71.88	5.015625	205.59375	-5.0	50.0	26.543000000000006	33.57
5804.0	36.74	29.9	71.88	4.8125	204.625	-5.25	50.0	26.543000000000006	33.57
5787.0	37.44	29.9	71.88	4.609375	203.65625	-5.5	50.0	26.543000000000006	33.57
5768.0	38.14	29.9	71.88	4.40625	202.6875	-5.5	50.0	26.543000000000006	33.57
5749.0	38.67	29.9	71.88	4.203125	201.71875	-5.5	50.0	26.543000000000006	33.57
5730.0	38.67	29.9	71.88	4.0	200.75	-5.5	50.0	26.543000000000006	33.57
5712.0	38.85	29.9	71.88	4.015625	199.78125	-5.5	50.0	26.543000000000006	33.57
5696.0	39.2	29.9	71.88	4.03125	198.8125	-5.75	50.0	26.543000000000006	33.57
5679.0	39.2	29.9	71.88	4.046875	197.84375	-5.5	50.0	26.543000000000006	33.57
5662.0	39.2	29.9	71.88	4.0625	196.875	-5.5	50.0	26.543000000000006	33.57
5644.0	39.38	29.9	71.88	4.078125	195.90625	-5.5	50.0	26.543000000000006	33.57
5627.0	39.73	29.9	71.88	4.09375	194.9375	-5.5	50.0	26.543000000000006	33.57
5609.0	40.25	29.9	71.88	4.109375	193.96875	-5.5	50.0	26.543000000000006	33.57
5590.0	40.78	29.9	71.88	4.125	193.0	-5.5	50.0	26.543000000000006	33.57
5570.0	40.96	29.9	71.88	4.140625	193.046875	-5.5	50.0	26.543000000000006	33.57
5551.0	40.96	29.9	71.88	4.15625	193.09375	-5.25	50.0	26.543000000000006	33.57
5530.0	40.96	29.9	71.88	4.171875	193.140625	-5.25	50.0	26.543000000000006	33.57
5512.0	41.66	29.9	71.88	4.1875	193.1875	-5.0	50.0	26.543000000000006	33.57
5492.0	41.84	29.9	71.88	4.203125	193.234375	-5.0	50.0	26.499	33.57
5473.0	41.84	29.9	71.88	4.21875	193.28125	-4.75	50.0	26.455	33.57
5458.0	42.01	29.9	71.88	4.234375	193.328125	-4.5	50.0	26.411	31.99
5444.0	44.47	30.6	73.0	4.25	193.375	-4.75	58.0	26.367	30.41
5427.0	44.47	34.5	77.13	4.265625	193.421875	-4.75	68.0	24.829	28.83
5412.0	44.47	40.8	80.13	4.28125	193.46875	-4.75	84.0	23.291	27.25
5395.0	44.47	40.6	78.63	4.296875	193.515625	-4.5	74.0	21.753	26.7225
5379.0	44.47	40.1	78.88	4.3125	193.5625	-4.5	76.0	20.215	26.195
5363.0	44.47	40.4	79.25	4.328125	193.609375	-4.5	76.0	19.8195	25.6675
5346.0	44.47	40.4	79.25	4.34375	193.65625	-4.75	76.0	19.424	25.14
5331.0	44.47	40.3	79.13	4.359375	193.703125	-5.0	76.0	19.0285	25.095
5313.0	44.47	40.3	79.13	4.375	193.75	-5.25	76.0	18.633	25.05
5299.0	44.47	40.3	79.13	4.390625	193.796875	-5.5	76.0	18.501	25.005
5281.0	44.47	40.3	79.0	4.40625	193.84375	-5.5	76.0	18.369	24.96
5264.0	44.47	40.3	78.88	4.421875	193.890625	-5.5	76.0	18.237	25.135
5247.0	44.47	40.1	78.63	4.4375	193.9375	-5.5	76.0	18.105	25.31
5224.0	44.47	39.9	78.5	4.453125	193.984375	-5.5	76.0	19.907	25.485
5211.0	44.3	39.9	78.38	4.46875	194.03125	-5.5	76.0	21.709	25.66
5192.0	43.07	38.6	77.0	4.484375	194.078125	-5.5	66.0	23.511	27.7275
5177.0	42.01	34.1	74.25	4.5	194.125	-5.25	52.0	25.313	29.795
5162.0	40.43	30.9	72.0	4.515625	194.171875	-5.25	50.0	25.44475	31.8625
5145.0	39.55	29.9	71.5	4.53125	194.21875	-5.25	52.0	25.5765	33.93
5128.0	38.32	29.9	71.63	4.546875	194.265625	-5.5	52.0	25.70825	33.885
5110.0	37.62	29.9	71.75	4.5625	194.3125	-5.5	52.0	25.84	33.84
5093.0	36.74	30.0	71.88	4.578125	194.359375	-5.5	52.0	25.796	33.795
5077.0	35.86	30.0	71.88	4.59375	194.40625	-5.25	52.0	25.752	33.75
5059.0	35.86	30.0	71.88	4.609375	194.453125	-5.25	52.0	25.708	33.75
5042.0	35.86	30.0	71.88	4.625	194.5	-5.25	52.0	25.664	33.75
5027.0	35.86	30.0	71.88	4.640625	194.546875	-5.25	52.0	25.62	33.75
5013.0	35.86	30.0	71.88	4.65625	194.59375	-5.25	52.0	25.576	33.75
4993.0	35.86	30.0	71.88	4.671875	194.640625	-5.25	52.0	25.532	33.75
4977.0	35.86	30.0	71.88	4.6875	194.6875	-5.25	52.0	25.488000000000003	33.75
4962.0	35.86	29.9	71.88	4.703125	194.734375	-5.25	54.0	25.1805	33.75
4947.0	35.86	31.0	73.13	4.71875	194.78125	-5.0	56.0	24.873	33.75
4939.0	35.86	31.3	73.5	4.734375	194.828125	-5.0	54.0	24.5655	33.75
4925.0	35.86	31.1	73.5	4.75	194.875	-5.0	54.0	24.258000000000006	33.75
4908.0	35.86	31.1	73.38	4.765625	194.921875	-5.0	54.0	24.302	33.75
4894.0	35.86	31.1	73.38	4.78125	194.96875	-5.0	54.0	24.346	33.75
4878.0	35.86	31.1	73.38	4.796875	195.015625	-5.0	54.0	24.39	33.75
4862.0	35.86	31.1	73.38	4.8125	195.0625	-5.0	54.0	24.434	33.75
4843.0	35.86	31.1	73.38	4.828125	195.109375	-5.0	54.0	24.434	33.75
4827.0	35.86	31.1	73.38	4.84375	195.15625	-5.0	54.0	24.434	33.75
4808.0	35.86	31.1	73.38	4.859375	195.203125	-5.0	54.0	24.434	33.75
4785.0	35.86	31.1	73.38	4.875	195.25	-5.0	54.0	24.434	33.75
4765.0	35.86	31.0	73.38	4.890625	195.296875	-5.0	54.0	24.434	33.75
4744.0	35.86	31.0	73.38	4.90625	195.34375	-5.0	54.0	24.434	33.75
4727.0	35.86	30.9	73.38	4.921875	195.390625	-5.0	54.0	24.434	33.75
4708.0	35.86	31.0	73.38	4.9375	195.4375	-4.75	54.0	24.434	33.75
4692.0	35.86	31.0	73.38	4.953125	195.484375	-4.75	54.0	24.434	33.75
4678.0	35.86	31.0	73.38	4.96875	195.53125	-4.75	54.0	24.434	33.75
4658.0	35.86	30.9	73.38	4.984375	195.578125	-4.5	54.0	24.434	33.75
4640.0	35.86	31.0	73.38	5.0	195.625	-4.5	54.0	24.434	33.75
4624.0	35.86	30.9	73.38	5.03125	195.671875	-4.5	54.0	24.434	33.75
4605.0	35.86	30.9	73.38	5.0625	195.71875	-4.5	54.0	24.434	33.75
4586.0	35.86	30.9	73.38	5.09375	195.765625	-4.5	56.0	24.434	33.75
4569.0	35.86	30.9	73.38	5.125	195.8125	-4.5	54.0	24.434	33.75
4547.0	35.86	30.9	73.38	5.15625	195.859375	-4.5	54.0	24.434	33.75
4531.0	35.86	30.9	73.38	5.1875	195.90625	-4.5	54.0	24.434	33.75
4515.0	35.86	30.9	73.38	5.21875	195.953125	-4.25	56.0	24.434	33.75
4497.0	35.86	30.9	73.38	5.25	196.0	-4.25	56.0	24.434	33.75
4478.0	35.86	30.9	73.38	5.28125	196.0	-4.25	56.0	24.434	33.75
4460.0	35.86	30.9	73.38	5.3125	196.0	-4.25	56.0	24.434	33.75
4443.0	35.86	30.9	73.38	5.34375	196.0	-4.0	56.0	24.434	33.75
4427.0	35.86	30.9	73.38	5.375	196.0	-4.0	56.0	24.434	33.75
4410.0	35.86	31.0	73.38	5.40625	196.0	-4.0	56.0	24.434	33.75
4395.0	35.86	30.9	73.38	5.4375	196.0	-4.0	56.0	24.434	33.75
4378.0	35.86	30.9	73.38	5.46875	196.0	-4.0	56.0	24.434	33.75
4363.0	35.86	30.9	73.38	5.5	196.0	-3.75	56.0	24.434	33.75
4347.0	35.86	30.9	73.38	5.53125	196.0	-3.75	56.0	24.434	33.75
4330.0	35.86	30.9	73.38	5.5625	196.0	-3.75	56.0	24.434	33.75
4314.0	35.86	30.9	73.38	5.59375	196.0	-3.75	56.0	24.434	33.75
4297.0	35.86	30.9	73.38	5.625	196.0	-3.75	56.0	24.434	33.75
4279.0	35.86	30.9	73.25	5.65625	196.0	-3.75	56.0	24.434	33.75
4266.0	35.86	30.9	73.38	5.6875	196.0	-3.5	56.0	24.434	33.75
4249.0	35.86	30.9	73.38	5.71875	196.0	-3.5	56.0	24.434	33.75
4234.0	35.86	30.9	73.38	5.75	196.0	-3.5	56.0	24.434	33.75
4219.0	35.86	30.9	73.38	5.78125	196.0	-3.5	56.0	24.47775	33.75
4201.0	35.86	30.9	73.25	5.8125	196.0	-3.5	56.0	24.5215	33.75
4183.0	35.86	30.9	73.38	5.84375	196.0	-3.5	56.0	24.56525	33.75
4163.0	35.86	30.9	73.38	5.875	196.0	-3.25	56.0	24.609	33.75
4144.0	35.86	30.9	73.38	5.90625	196.0	-3.25	56.0	24.609	33.75
4129.0	35.86	30.8	73.38	5.9375	196.0	-3.25	56.0	24.609	33.75
4112.0	35.86	30.8	73.25	5.96875	196.0	-3.25	56.0	24.609	33.75
4099.0	35.86	30.8	73.38	6.0	196.0	-3.25	56.0	24.609	33.75
4084.0	35.86	30.8	73.25	6.03125	196.0	-3.25	56.0	24.609	33.75
4067.0	35.86	30.8	73.25	6.0625	196.0	-3.0	56.0	24.609	33.75
4049.0	35.86	30.8	73.25	6.09375	196.0	-3.0	56.0	24.609	33.75
4030.0	35.86	30.8	73.38	6.125	196.0	-3.0	56.0	24.609	33.75
4016.0	35.86	30.8	73.25	6.15625	196.0	-3.0	56.0	24.609	33.75
4001.0	35.86	30.8	73.38	6.1875	196.0	-3.0	56.0	24.609	33.75
3990.0	35.86	30.8	73.25	6.21875	196.0	-3.0	56.0	24.609	33.75
3977.0	35.86	30.8	73.38	6.25	196.0	-2.75	56.0	24.609	33.75
3962.0	35.86	30.8	73.38	6.28125	196.0	-2.75	56.0	24.609	33.75
3946.0	35.86	30.9	73.25	6.3125	196.0	-2.75	56.0	24.609	33.75
3930.0	35.86	30.8	73.25	6.34375	196.0	-2.75	56.0	24.609	33.75
3914.0	35.86	30.8	73.25	6.375	196.0	-2.75	56.0	24.609	33.75
3897.0	35.86	30.9	73.38	6.40625	196.0	-2.5	56.0	24.609	33.75
3886.0	35.86	30.9	73.38	6.4375	196.0	-2.5	56.0	24.609	33.75
3873.0	35.86	30.9	73.38	6.46875	196.0	-2.25	56.0	24.609	33.75
3862.0	35.86	30.9	73.38	6.5	196.0	-2.25	56.0	24.609	33.75
3847.0	35.86	30.9	73.38	6.53125	196.0	-2.25	56.0	24.609	33.75
3832.0	35.86	30.8	73.38	6.5625	196.0	-2.25	56.0	24.609	33.75
3814.0	35.86	30.8	73.38	6.59375	196.0	-2.25	56.0	24.609	33.75
3797.0	35.86	30.8	73.38	6.625	196.0	-2.25	56.0	24.609	33.75
3779.0	35.86	30.8	73.38	6.65625	196.0	-2.25	56.0	24.609	33.75
3760.0	35.86	30.8	73.38	6.6875	196.0	-2.0	56.0	24.609	33.75
3742.0	35.86	30.8	73.38	6.71875	196.0	-2.0	56.0	24.609	33.75
3723.0	35.86	30.8	73.38	6.75	196.0	-2.0	56.0	24.609	33.75
3705.0	35.86	30.8	73.38	6.78125	196.0	-2.0	56.0	24.609	33.75
3688.0	35.86	30.8	73.38	6.8125	196.0	-2.0	56.0	24.609	33.75
3668.0	35.86	30.8	73.38	6.84375	196.0	-2.0	56.0	24.609	33.75
3649.0	35.86	30.8	73.38	6.875	196.0	-2.0	56.0	24.609	33.75
3630.0	35.86	30.8	73.25	6.90625	196.0	-2.0	56.0	24.609	33.75
3610.0	35.86	30.8	73.38	6.9375	196.0	-1.75	56.0	24.609	33.75
3592.0	35.86	30.8	73.38	6.96875	196.0	-1.75	56.0	24.609	33.75
3575.0	35.86	30.8	73.38	7.0	196.0	-1.75	56.0	24.609	33.75
3558.0	35.86	30.8	73.38	7.03125	196.0	-1.75	56.0	24.609	33.75
3541.0	35.86	30.8	73.25	7.0625	196.0	-1.75	56.0	24.609	33.75
3525.0	35.86	30.8	73.25	7.09375	196.0	-1.75	56.0	24.609	33.75
3507.0	35.86	30.8	73.25	7.125	196.0	-1.75	56.0	24.609	33.75
3490.0	35.86	30.8	73.25	7.15625	196.0	-1.75	56.0	24.609	33.75
3472.0	35.86	30.8	73.25	7.1875	196.0	-1.5	56.0	24.609	33.75
3455.0	35.86	30.8	73.38	7.21875	196.0	-1.5	56.0	24.609	33.75
3437.0	35.86	30.8	73.25	7.25	196.0	-1.5	56.0	24.609	33.75
3419.0	35.86	30.8	73.25	7.28125	196.046875	-1.25	56.0	24.609	33.75
3399.0	35.86	30.8	73.38	7.3125	196.09375	-1.25	56.0	24.609	33.75
3392.0	35.86	30.8	73.38	7.34375	196.140625	-1.25	56.0	24.609	33.75
3375.0	35.86	30.8	73.38	7.375	196.1875	-1.0	56.0	24.609	33.75
3364.0	35.86	30.8	73.38	7.40625	196.234375	-1.0	56.0	24.609	33.75
3355.0	35.86	30.8	73.38	7.4375	196.28125	-1.0	56.0	24.609	33.75
3348.0	36.04	30.8	73.38	7.46875	196.328125	-1.0	56.0	24.609	33.75
3336.0	37.97	30.8	73.38	7.5	196.375	-1.0	56.0	24.609	33.75
3331.0	42.54	30.8	73.38	7.53125	196.421875	-1.0	56.0	22.6755	33.75
3326.0	45.18	32.1	75.13	7.5625	196.46875	-1.0	68.0	20.742	33.75
3326.0	45.18	39.8	79.88	7.59375	196.515625	-1.0	94.0	18.8085	27.905
3327.0	45.53	42.5	78.88	7.625	196.5625	-1.0	84.0	16.875	22.06
3329.0	46.76	43.3	79.88	7.65625	196.609375	-1.0	94.0	15.51275	16.215
3332.0	47.46	47.8	81.5	7.6875	196.65625	-1.0	110.0	14.1505	10.37
3334.0	47.99	49.3	81.63	7.71875	196.703125	-1.0	110.0	12.78825	9.6225
3334.0	48.16	50.0	82.0	7.75	196.75	-1.0	112.0	11.425999999999998	8.875
3333.0	48.52	51.1	82.38	7.78125	196.796875	-1.0	116.0	11.338	8.1275
3331.0	48.52	51.5	82.38	7.8125	196.84375	-1.0	116.0	11.25	7.38
3329.0	48.52	51.5	82.38	7.84375	196.890625	-1.0	116.0	11.162	7.6875
3329.0	48.16	51.4	82.38	7.875	196.9375	-1.0	116.0	11.074000000000002	7.995
3326.0	47.81	50.3	81.5	7.90625	196.984375	-1.0	110.0	11.6015	8.3025
3325.0	47.64	49.4	81.25	7.9375	197.03125	-1.0	108.0	12.129	8.61
3325.0	47.64	49.0	81.25	7.96875	197.078125	-1.0	108.0	12.6565	9.93
3324.0	47.46	49.0	81.38	8.0	197.125	-1.0	108.0	13.184	11.25
3323.0	46.23	48.4	81.0	8.03125	197.171875	-1.0	104.0	16.47975	12.57
3318.0	43.59	43.8	78.63	8.0625	197.21875	-1.0	80.0	19.7755	13.89
3315.0	42.71	37.4	75.75	8.09375	197.265625	-1.0	60.0	23.07125	18.9
3306.0	40.78	32.4	73.75	8.125	197.3125	-1.0	54.0	26.367	23.91
3300.0	40.43	30.6	73.38	8.15625	197.359375	-1.0	54.0	26.411	28.92
3290.0	38.85	30.1	73.38	8.1875	197.40625	-1.0	54.0	26.455	33.93
3274.0	37.97	30.0	73.38	8.21875	197.453125	-1.25	54.0	26.499	33.84
3257.0	36.21	29.9	73.25	8.25	197.5	-1.25	54.0	26.543000000000006	33.75
3237.0	36.21	29.9	73.25	8.28125	197.546875	-1.25	54.0	26.543000000000006	33.66
3209.0	36.21	30.0	73.25	8.3125	197.59375	-1.25	54.0	26.543000000000006	33.57
3190.0	36.21	30.0	73.25	8.34375	197.640625	-1.25	54.0	26.543000000000006	33.57
3165.0	36.21	30.0	73.25	8.375	197.6875	-1.0	54.0	26.543000000000006	33.57
3137.0	36.21	30.0	73.25	8.40625	197.734375	-1.0	56.0	26.499	33.57
3115.0	36.21	30.1	73.25	8.4375	197.78125	-1.0	56.0	26.455	33.57
3093.0	36.21	30.0	73.25	8.46875	197.828125	-1.0	56.0	26.411	33.57
3070.0	36.21	30.1	73.25	8.5	197.875	-0.75	56.0	26.367	33.57
3046.0	36.21	30.1	73.25	8.53125	197.921875	-0.75	56.0	26.367	33.57
3029.0	36.21	30.1	73.25	8.5625	197.96875	-0.75	56.0	26.367	33.57
3011.0	35.86	30.1	73.25	8.59375	198.015625	-0.5	56.0	26.367	33.57
2995.0	35.86	30.1	73.25	8.625	198.0625	-0.5	56.0	26.367	33.57
2982.0	35.86	30.1	73.25	8.65625	198.109375	-0.25	56.0	26.367	33.57
2963.0	35.86	30.1	73.38	8.6875	198.15625	-0.25	56.0	26.367	33.57
2947.0	35.86	30.1	73.25	8.71875	198.203125	-0.25	56.0	26.367	33.57
2934.0	35.86	30.1	73.25	8.75	198.25	-0.25	56.0	26.367	33.57
2917.0	35.86	30.1	73.25	8.78125	198.296875	0.0	56.0	26.367	33.57
2899.0	35.86	30.1	73.25	8.8125	198.34375	0.0	56.0	26.367	33.57
2879.0	36.39	30.1	73.25	8.84375	198.390625	0.0	56.0	26.367	33.57
2859.0	36.74	30.1	73.25	8.875	198.4375	0.0	56.0	26.367	33.57
2838.0	36.91	30.1	73.25	8.90625	198.484375	0.25	56.0	26.367	33.57
2822.0	37.09	30.1	73.25	8.9375	198.53125	0.25	56.0	26.367	33.57
2803.0	37.09	30.1	73.25	8.96875	198.578125	0.25	56.0	26.367	33.57
2785.0	37.09	30.1	73.25	9.0	198.625	0.25	56.0	26.367	33.57
2766.0	37.09	30.1	73.25	9.046875	198.671875	0.25	56.0	26.367	33.57
2747.0	37.09	30.1	73.25	9.09375	198.71875	0.25	56.0	26.367	33.57
2728.0	37.09	30.1	73.25	9.140625	198.765625	0.25	56.0	26.367	33.57
2704.0	37.09	30.1	73.25	9.1875	198.8125	0.25	56.0	26.367	33.57
2683.0	37.09	30.1	73.25	9.234375	198.859375	0.5	56.0	26.367	33.57
2665.0	37.09	30.1	73.25	9.28125	198.90625	0.5	56.0	26.367	33.57
2644.0	36.91	30.1	73.25	9.328125	198.953125	0.5	56.0	26.367	33.57
2628.0	36.39	30.1	73.25	9.375	199.0	0.75	56.0	26.367	33.57
2613.0	36.39	30.1	73.25	9.421875	199.015625	0.75	56.0	26.367	33.57
2596.0	36.39	30.1	73.25	9.46875	199.03125	0.75	56.0	26.367	33.57
2574.0	36.39	30.1	73.25	9.515625	199.046875	0.75	56.0	26.367	33.57
2559.0	36.74	30.1	73.25	9.5625	199.0625	0.75	56.0	26.367	33.57
2540.0	37.79	30.1	73.25	9.609375	199.078125	1.0	56.0	26.367	33.57
2518.0	38.32	30.1	73.25	9.65625	199.09375	1.0	56.0	26.367	33.57
2498.0	38.32	30.1	73.25	9.703125	199.109375	1.0	56.0	26.367	33.57
2480.0	37.62	30.1	73.25	9.75	199.125	1.0	56.0	26.367	33.57
2463.0	36.39	30.1	73.25	9.796875	199.140625	1.25	56.0	26.367	33.57
2447.0	35.86	30.1	73.38	9.84375	199.15625	1.25	56.0	26.367	33.57
2430.0	35.86	30.1	73.25	9.890625	199.171875	1.25	56.0	26.367	33.57
2410.0	35.86	30.1	73.25	9.9375	199.1875	1.5	56.0	26.367	33.57
2395.0	35.86	30.1	73.38	9.984375	199.203125	1.5	56.0	26.367	33.57
2379.0	35.86	30.1	73.25	10.03125	199.21875	1.5	56.0	26.367	33.57
2356.0	36.39	30.1	73.25	10.078125	199.234375	1.5	56.0	26.367	33.57
2338.0	37.09	30.1	73.25	10.125	199.25	1.5	56.0	26.367	33.57
2321.0	37.09	30.1	73.25	10.171875	199.265625	1.5	56.0	26.367	33.57
2300.0	37.09	30.1	73.25	10.21875	199.28125	1.5	56.0	26.367	33.57
2283.0	36.91	30.1	73.25	10.265625	199.296875	1.75	56.0	26.367	33.57
2266.0	36.56	30.1	73.25	10.3125	199.3125	1.75	56.0	26.367	33.57
2249.0	36.56	30.1	73.25	10.359375	199.328125	1.75	56.0	26.367	33.57
2226.0	36.56	30.1	73.25	10.40625	199.34375	1.75	56.0	26.367	33.57
2205.0	36.74	30.1	73.25	10.453125	199.359375	2.0	56.0	26.367	33.57
2184.0	36.56	30.1	73.25	10.5	199.375	2.0	56.0	26.367	33.57
2171.0	35.86	30.1	73.25	10.546875	199.390625	2.0	56.0	26.367	33.57
2159.0	35.86	30.1	73.25	10.59375	199.40625	2.0	56.0	26.367	33.57
2143.0	35.86	30.1	73.25	10.640625	199.421875	2.0	56.0	26.367	33.57
2124.0	35.86	30.1	73.25	10.6875	199.4375	2.0	56.0	26.367	33.57
2114.0	35.86	30.1	73.25	10.734375	199.453125	2.25	56.0	26.367	33.57
2105.0	35.86	30.1	73.25	10.78125	199.46875	2.25	58.0	26.367	33.57
2096.0	35.86	30.1	73.25	10.828125	199.484375	2.25	58.0	26.367	33.57
2083.0	35.86	30.1	73.25	10.875	199.5	2.5	58.0	26.367	33.57
2072.0	35.86	30.1	73.38	10.921875	199.515625	2.5	58.0	26.367	33.57
2059.0	35.86	30.1	73.38	10.96875	199.53125	2.5	58.0	26.367	33.57
2038.0	35.86	30.1	73.38	11.015625	199.546875	2.5	58.0	26.367	33.57
2027.0	35.86	30.1	73.25	11.0625	199.5625	2.5	58.0	26.367	33.57
2014.0	35.86	30.1	73.25	11.109375	199.578125	2.5	58.0	26.367	33.57
2005.0	35.86	30.1	73.25	11.15625	199.59375	2.5	58.0	26.367	33.57
1995.0	36.04	30.1	73.25	11.203125	199.609375	2.5	56.0	26.367	33.57
1981.0	36.56	30.1	73.25	11.25	199.625	2.5	58.0	26.367	33.57
1962.0	36.56	30.1	73.25	11.296875	199.640625	2.5	58.0	26.367	33.57
1945.0	36.56	30.1	73.25	11.34375	199.65625	2.5	58.0	26.367	33.57
1927.0	36.56	30.1	73.25	11.390625	199.671875	2.5	58.0	26.367	33.57
1909.0	36.56	30.1	73.25	11.4375	199.6875	2.75	58.0	26.367	33.57
1887.0	36.39	30.1	73.25	11.484375	199.703125	2.75	58.0	26.367	33.57
1868.0	36.04	30.1	73.25	11.53125	199.71875	2.75	58.0	26.367	33.57
1849.0	35.86	30.1	73.25	11.578125	199.734375	2.75	58.0	26.367	33.57
1831.0	35.86	30.1	73.25	11.625	199.75	3.0	58.0	26.367	33.57
1813.0	35.86	30.1	73.25	11.671875	199.765625	3.0	58.0	26.367	33.57
1796.0	35.86	30.1	73.25	11.71875	199.78125	3.0	58.0	26.367	33.57
1777.0	35.86	30.1	73.25	11.765625	199.796875	3.0	58.0	26.367	33.57
1760.0	35.86	30.1	73.25	11.8125	199.8125	3.0	58.0	26.367	33.57
1742.0	35.86	30.1	73.25	11.859375	199.828125	3.0	58.0	26.411	33.57
1729.0	35.86	30.0	73.25	11.90625	199.84375	3.25	58.0	26.455	33.57
1716.0	36.39	30.1	73.25	11.953125	199.859375	3.25	58.0	26.499	33.57
1704.0	37.09	30.0	73.25	12.0	199.875	3.25	58.0	26.543000000000006	33.57
1692.0	37.44	30.0	73.25	12.46875	199.890625	3.25	58.0	26.543000000000006	33.57
1678.0	37.79	30.0	73.25	12.9375	199.90625	3.25	58.0	26.543000000000006	33.57
1666.0	37.79	30.0	73.25	13.40625	199.921875	3.25	58.0	26.543000000000006	33.57
1657.0	37.79	30.0	73.25	13.875	199.9375	3.5	58.0	26.543000000000006	33.57
1654.0	37.44	30.1	73.25	14.34375	199.953125	3.5	58.0	26.499	33.57
1653.0	36.56	30.1	73.25	14.8125	199.96875	3.5	58.0	26.455	33.57
1651.0	36.39	30.1	73.25	15.28125	199.984375	3.5	58.0	26.411	33.57
1644.0	36.39	30.1	73.25	15.75	200.0	3.5	58.0	26.367	33.57
1632.0	37.79	30.0	73.25	16.21875	202.265625	3.5	58.0	26.367	33.57
1617.0	38.5	30.0	73.25	16.6875	204.53125	3.5	58.0	26.367	33.57
1601.0	38.67	30.0	73.25	17.15625	206.796875	3.5	58.0	26.367	33.57
1583.0	38.85	30.0	73.25	17.625	209.0625	3.5	58.0	26.367	33.57
1567.0	38.85	30.0	73.25	18.09375	211.328125	3.5	58.0	26.411	33.57
1552.0	38.85	30.0	73.25	18.5625	213.59375	3.5	58.0	26.455	33.57
1536.0	38.85	30.0	73.25	19.03125	215.859375	3.5	58.0	26.499	33.57
1522.0	38.85	30.0	73.25	19.5	218.125	3.75	58.0	26.543000000000006	33.57
1506.0	39.02	30.0	73.25	19.96875	220.390625	3.75	58.0	26.499	33.57
1491.0	39.02	30.0	73.25	20.4375	222.65625	3.75	58.0	26.455	33.57
1476.0	39.55	30.0	73.25	20.90625	224.921875	3.75	58.0	26.411	33.57
1461.0	40.08	30.0	73.25	21.375	227.1875	3.75	58.0	26.367	33.57
1445.0	40.78	30.0	73.25	21.84375	229.453125	3.75	58.0	24.741	33.57
1431.0	41.66	30.0	73.25	22.3125	231.71875	3.75	58.0	23.115	33.57
1415.0	45.18	31.3	75.0	22.78125	233.984375	3.75	68.0	21.489	28.78
1397.0	45.88	36.4	80.0	23.25	236.25	3.75	88.0	19.863	23.99
1380.0	46.05	45.3	81.88	23.71875	238.515625	3.75	104.0	20.3025	19.2
1363.0	46.05	44.0	80.75	24.1875	240.78125	3.75	94.0	20.742	14.41
1350.0	45.35	43.1	80.63	24.65625	243.046875	4.0	92.0	21.1815	19.3325
1339.0	44.47	40.4	79.5	25.125	245.3125	4.0	80.0	21.621	24.255
1326.0	44.47	38.4	79.5	25.59375	247.578125	4.0	80.0	21.13775	29.1775
1315.0	44.3	38.9	80.13	26.0625	249.84375	4.25	82.0	20.6545	34.1
1302.0	44.3	38.8	80.13	26.53125	252.109375	4.25	82.0	20.17125	33.9675
1287.0	44.3	38.8	80.0	27.0	254.375	4.25	82.0	19.688	33.835
1273.0	44.47	38.8	80.0	27.46875	256.640625	4.25	82.0	19.2485	33.7025
1260.0	44.47	38.8	80.13	27.9375	258.90625	4.25	82.0	18.809	33.57
1256.0	44.47	38.9	80.13	28.40625	261.171875	4.5	82.0	18.3695	29.3975
1252.0	44.82	39.8	80.63	28.875	263.4375	4.5	88.0	17.93	25.225
1247.0	45.53	41.6	81.25	29.34375	265.703125	4.5	94.0	16.39175	21.0525
1240.0	46.41	43.6	81.63	29.8125	267.96875	4.5	100.0	14.8535	16.88
1233.0	47.46	46.1	82.38	30.28125	270.234375	4.5	110.0	13.31525	14.505
1223.0	48.52	49.0	83.13	30.75	272.5	4.5	120.0	11.777	12.13
1222.0	48.87	51.1	83.5	31.21875	274.765625	4.5	124.0	11.16175	9.755
1219.0	49.22	51.6	83.63	31.6875	277.03125	4.5	126.0	10.5465	7.38
1220.0	49.92	53.0	84.25	32.15625	279.296875	4.5	132.0	9.93125	7.0725
1219.0	50.27	54.5	84.5	32.625	281.5625	4.5	136.0	9.316	6.765
1220.0	50.27	55.1	84.63	33.09375	283.828125	4.5	138.0	9.7995	6.4575
1221.0	50.27	55.1	84.5	33.5625	286.09375	4.5	138.0	10.283	6.15
1223.0	49.92	54.8	84.38	34.03125	288.359375	4.5	136.0	10.7665	6.2825
1225.0	49.57	53.9	83.75	34.5	290.625	4.5	132.0	11.25	6.415
1226.0	49.57	53.3	83.63	34.96875	292.890625	4.5	130.0	10.98625	6.5475
1227.0	49.57	53.3	83.63	35.4375	295.15625	4.5	130.0	10.7225	6.68
1223.0	49.57	53.3	83.63	35.90625	297.421875	4.5	130.0	10.45875	6.1525
1221.0	50.45	53.9	84.13	36.375	299.6875	4.5	136.0	10.195	5.625
1224.0	51.68	56.4	85.0	36.84375	301.953125	4.5	146.0	9.18425	5.0975
1230.0	52.21	58.4	85.38	37.3125	304.21875	4.5	152.0	8.1735	4.57
1236.0	52.91	60.1	85.88	37.78125	306.484375	4.5	160.0	7.16275	3.91
1241.0	53.61	61.6	86.38	38.25	308.75	4.5	166.0	6.152	3.25
1244.0	54.14	63.3	86.75	38.71875	311.015625	4.5	174.0	5.93225	2.59
1245.0	54.49	64.0	87.0	39.1875	313.28125	4.25	176.0	5.7125	1.93
1245.0	54.67	64.6	87.13	39.65625	315.546875	4.25	178.0	5.49275	1.8
1246.0	54.67	64.9	87.13	40.125	317.8125	4.25	178.0	5.273	1.67
1246.0	54.67	64.8	87.13	40.59375	320.078125	4.25	178.0	6.152	1.54
1244.0	54.32	64.8	87.13	41.0625	322.34375	4.25	178.0	7.0310000000000015	1.41
1241.0	53.44	63.5	86.38	41.53125	324.609375	4.25	170.0	7.91	1.8475
1238.0	52.56	61.4	85.63	42.0	326.875	4.25	160.0	8.789	2.285
1237.0	52.56	60.3	85.5	42.03125	329.140625	4.25	156.0	7.997999999999998	2.7225
1237.0	52.56	60.1	85.5	42.0625	331.40625	4.25	158.0	7.207000000000002	3.16
1234.0	53.44	61.0	86.13	42.09375	333.671875	4.25	164.0	6.416	2.765
1234.0	53.96	63.0	86.88	42.125	335.9375	4.25	172.0	5.625	2.37
1233.0	54.32	63.8	86.88	42.15625	338.203125	4.25	174.0	5.40525	1.975
1233.0	54.84	64.6	87.25	42.1875	340.46875	4.25	178.0	5.1855	1.58
1232.0	55.37	65.5	87.38	42.21875	342.734375	4.25	182.0	4.96575	1.14
1233.0	55.72	66.1	87.63	42.25	345.0	4.25	184.0	4.746	0.7
1231.0	56.25	66.8	87.75	42.28125	345.125	4.0	188.0	4.79	0.26
1228.0	56.43	67.5	88.0	42.3125	345.25	4.0	192.0	4.834	-0.18
1231.0	56.43	67.5	88.0	42.34375	345.375	4.0	192.0	4.878	-0.18
1231.0	56.07	67.1	87.75	42.375	345.5	4.0	188.0	4.922	-0.18
1228.0	55.72	67.0	87.75	42.40625	345.625	4.0	188.0	5.58125	-0.18
1230.0	55.02	66.4	87.38	42.4375	345.75	4.0	184.0	6.2405	-0.18
1231.0	54.49	65.1	86.88	42.46875	345.875	4.0	176.0	6.89975	1.0525
1233.0	53.79	64.1	86.5	42.5	346.0	4.0	172.0	7.559	2.285
1235.0	52.91	62.1	86.13	42.53125	346.125	4.25	160.0	8.7455	3.5175
1239.0	51.68	59.9	86.38	42.5625	346.25	4.25	152.0	9.932	4.75
1247.0	50.45	57.1	85.13	42.59375	346.375	4.25	140.0	11.1185	5.1875
1253.0	50.1	55.1	84.63	42.625	346.5	4.25	134.0	12.305	5.625
1256.0	49.57	54.0	84.25	42.65625	346.625	4.25	130.0	12.39275	6.0625
1258.0	49.39	53.3	84.0	42.6875	346.75	4.25	128.0	12.4805	6.5
1254.0	49.39	53.0	84.0	42.71875	346.875	4.25	128.0	12.56825	6.4575
1256.0	49.39	53.1	84.0	42.75	347.0	4.25	128.0	12.656	6.415
1257.0	49.75	53.4	84.13	42.78125	347.125	4.25	130.0	12.08475	6.3725
1253.0	49.75	53.6	84.25	42.8125	347.25	4.25	130.0	11.5135	6.33
1247.0	50.1	54.0	84.63	42.84375	347.375	4.25	134.0	10.94225	6.1975
1246.0	50.27	54.8	85.13	42.875	347.5	4.25	136.0	10.371	6.065
1243.0	50.27	55.1	85.13	42.90625	347.625	4.25	136.0	10.0195	5.9325
1245.0	50.98	55.3	85.5	42.9375	347.75	4.0	140.0	9.668	5.8
1246.0	51.5	56.8	86.0	42.96875	347.875	4.0	146.0	9.3165	5.4475
1246.0	51.68	58.0	86.0	43.0	348.0	4.0	148.0	8.965	5.095
1244.0	51.68	58.0	86.0	43.03125	348.125	4.0	148.0	8.877	4.7425
1243.0	52.03	58.1	86.25	43.0625	348.25	4.0	150.0	8.789	4.39
1236.0	52.21	59.3	86.5	43.09375	348.375	4.0	154.0	8.701	4.61
1237.0	51.86	59.3	86.38	43.125	348.5	4.0	152.0	8.613	4.83
1241.0	50.8	58.1	85.38	43.15625	348.625	4.0	142.0	9.27225	5.05
1245.0	50.45	55.8	84.63	43.1875	348.75	4.0	136.0	9.9315	5.27
1250.0	50.45	55.4	84.88	43.21875	348.875	4.0	138.0	10.59075	5.315
1255.0	50.45	55.5	85.0	43.25	349.0	4.0	138.0	11.25	5.36
1254.0	50.45	55.5	85.0	43.28125	349.125	4.0	138.0	11.51375	5.405
1254.0	50.27	55.5	85.0	43.3125	349.25	4.25	138.0	11.7775	5.45
1256.0	50.1	55.0	84.63	43.34375	349.375	4.25	136.0	12.04125	5.7125
1255.0	49.92	54.4	84.25	43.375	349.5	4.25	132.0	12.305	5.975
1249.0	49.75	54.3	84.38	43.40625	349.625	4.25	132.0	12.08525	6.2375
1252.0	49.39	53.5	83.75	43.4375	349.75	4.25	128.0	11.8655	6.5
1254.0	50.1	53.4	84.25	43.46875	349.875	4.25	132.0	11.64575	6.2825
1261.0	50.1	54.5	84.75	43.5	350.0	4.25	134.0	11.425999999999998	6.065
1269.0	50.45	54.5	84.88	43.53125	350.125	4.25	134.0	10.8985	5.8475
1273.0	51.33	55.9	85.88	43.5625	350.25	4.25	144.0	10.371	5.63
1274.0	51.5	57.6	86.0	43.59375	350.375	4.25	146.0	9.8435	5.8475
1273.0	51.15	57.8	86.0	43.625	350.5	4.25	146.0	9.316	6.065
1272.0	49.75	56.4	84.75	43.65625	350.625	4.0	134.0	10.195	6.2825
1268.0	49.22	53.5	83.63	43.6875	350.75	4.0	126.0	11.074000000000002	6.5
1261.0	49.22	52.6	83.5	43.71875	350.875	4.0	126.0	11.953	6.6325
1259.0	49.22	52.5	83.63	43.75	351.0	4.0	126.0	12.832	6.765
1255.0	49.22	52.6	83.63	43.78125	351.125	3.75	126.0	11.6895	6.8975
1254.0	49.75	52.6	83.88	43.8125	351.25	3.75	128.0	10.547	7.03
1251.0	50.8	54.0	85.0	43.84375	351.375	3.75	138.0	9.4045	5.9325
1246.0	52.03	56.8	86.13	43.875	351.5	3.75	150.0	8.262	4.835
1240.0	53.26	59.8	86.88	43.90625	351.625	3.75	160.0	7.8225	3.7375
1237.0	54.14	61.9	87.38	43.9375	351.75	3.75	168.0	7.382999999999999	2.64
1232.0	54.49	63.8	87.75	43.96875	351.875	3.75	174.0	6.9435	2.42
1226.0	54.49	64.4	88.0	44.0	352.0	3.75	176.0	6.504	2.2
1225.0	54.32	64.5	88.0	43.828125	352.125	3.75	176.0	6.8555	1.98
1217.0	53.96	64.1	87.63	43.65625	352.25	3.75	172.0	7.207000000000002	1.76
1207.0	53.79	63.3	87.38	43.484375	352.375	3.75	170.0	7.5585	1.5825
1195.0	53.96	63.3	87.5	43.3125	352.5	3.75	170.0	7.91	1.405
1186.0	54.67	63.6	88.0	43.140625	352.625	3.75	176.0	7.4705	1.2275
1173.0	55.55	65.1	88.63	42.96875	352.75	3.75	184.0	7.0310000000000015	1.05
1162.0	55.72	66.4	88.75	42.796875	352.875	3.75	186.0	6.5915	1.1825
1151.0	55.37	66.5	88.75	42.625	353.0	3.75	186.0	6.152	1.315
1141.0	54.49	65.8	88.13	42.453125	352.296875	4.0	180.0	7.119	1.4475
1130.0	53.61	64.4	87.38	42.28125	351.59375	4.0	170.0	8.086	1.58
1121.0	52.91	62.3	86.75	42.109375	350.890625	4.0	162.0	9.053	2.5025
1111.0	52.38	60.9	86.38	41.9375	350.1875	4.0	158.0	10.02	3.425
1102.0	51.5	59.4	85.88	41.765625	349.484375	4.25	148.0	10.54725	4.3475
1090.0	50.8	57.4	85.25	41.59375	348.78125	4.25	142.0	11.0745	5.27
1079.0	50.27	55.8	84.75	41.421875	348.078125	4.25	136.0	11.60175	5.49
1068.0	50.27	54.9	84.63	41.25	347.375	4.25	136.0	12.129	5.71
1055.0	49.92	54.9	84.75	41.078125	346.671875	4.25	136.0	14.01875	5.93
1044.0	49.39	54.0	84.0	40.90625	345.96875	4.25	128.0	15.9085	6.15
1030.0	48.34	52.4	83.25	40.734375	345.265625	4.25	124.0	17.79825	13.225
1015.0	43.95	48.5	80.63	40.5625	344.5625	4.25	88.0	19.688	20.3
1000.0	43.77	39.5	79.13	40.390625	343.859375	4.25	70.0	19.07275	27.375
986.0	43.42	35.4	78.13	40.21875	343.15625	4.25	68.0	18.4575	34.45
970.0	44.47	35.9	80.75	40.046875	342.453125	4.5	86.0	17.84225	27.2875
954.0	45.0	40.1	81.25	39.875	341.75	4.25	88.0	17.227	20.125
942.0	47.46	42.0	82.38	39.703125	341.046875	4.25	104.0	15.73275	12.9625
932.0	53.79	51.6	86.75	39.53125	340.34375	4.5	166.0	14.2385	5.8
920.0	52.56	62.5	86.38	39.359375	339.640625	4.5	160.0	12.74425	5.6675
908.0	51.68	59.1	85.5	39.1875	338.9375	4.5	150.0	11.25	5.535
898.0	50.8	57.9	85.25	39.015625	338.234375	4.5	144.0	11.6015	5.4025
885.0	50.27	56.0	84.63	38.84375	337.53125	4.75	136.0	11.953	5.27
876.0	49.92	54.6	84.38	38.671875	336.828125	4.75	132.0	12.3045	5.7975
867.0	49.57	54.0	84.25	38.5	336.125	4.75	132.0	12.656	6.325
854.0	49.04	53.0	83.88	38.328125	335.421875	4.75	126.0	13.79875	6.8525
842.0	47.99	51.4	83.13	38.15625	334.71875	4.75	118.0	14.9415	7.38
830.0	47.29	48.6	82.63	37.984375	334.015625	5.0	110.0	16.08425	11.775
814.0	46.23	46.9	82.0	37.8125	333.3125	5.0	102.0	17.227	16.17
799.0	45.35	44.0	81.25	37.640625	332.609375	5.0	94.0	19.0725	20.565
784.0	44.47	41.4	79.88	37.46875	331.90625	5.25	80.0	20.918000000000006	24.96
769.0	43.77	37.8	79.13	37.296875	331.203125	5.25	74.0	22.7635	27.29
757.0	43.42	35.8	78.63	37.125	330.5	5.25	70.0	24.609	29.62
744.0	43.59	34.9	78.63	36.953125	329.796875	5.25	72.0	21.7965	31.95
732.0	44.65	37.1	81.0	36.78125	329.09375	5.25	88.0	18.984	34.28
720.0	45.53	40.0	81.0	36.609375	328.390625	5.25	88.0	16.1715	27.425
705.0	47.64	43.1	82.88	36.4375	327.6875	5.0	112.0	13.359000000000002	20.57
695.0	49.22	49.6	84.13	36.265625	326.984375	5.0	124.0	12.48025	13.715
683.0	49.75	52.6	84.75	36.09375	326.28125	5.0	132.0	11.6015	6.86
674.0	50.27	53.6	84.88	35.921875	325.578125	5.0	134.0	10.72275	6.155
664.0	51.15	54.8	85.38	35.75	324.875	5.0	140.0	9.844	5.45
649.0	52.21	57.1	86.25	35.578125	324.171875	5.0	152.0	9.3605	4.745
638.0	52.38	59.1	86.5	35.40625	323.46875	5.0	156.0	8.877	4.04
629.0	52.73	59.8	86.75	35.234375	322.765625	5.0	158.0	8.3935	3.9525
617.0	52.73	60.5	87.0	35.0625	322.0625	5.0	160.0	7.91	3.865
608.0	52.38	60.4	86.88	34.890625	321.359375	5.0	160.0	10.371	3.7775
601.0	51.15	59.1	85.88	34.71875	320.65625	5.25	150.0	12.832	3.69
595.0	48.34	56.6	85.13	34.546875	319.953125	5.25	142.0	15.293	5.535
587.0	47.46	52.0	82.38	34.375	319.25	5.25	102.0	17.754	7.38
580.0	47.46	47.0	83.38	34.203125	318.546875	5.25	114.0	16.919	9.225
573.0	47.46	48.1	83.38	34.03125	317.84375	5.5	112.0	16.084	11.07
565.0	47.46	47.9	83.0	33.859375	317.140625	5.5	112.0	15.249	10.9825
555.0	47.46	47.8	83.0	33.6875	316.4375	5.5	112.0	14.414	10.895
543.0	47.46	47.8	83.0	33.515625	315.734375	5.5	112.0	13.535	10.8075
527.0	47.46	48.0	83.0	33.34375	315.03125	5.75	114.0	12.656	10.72
514.0	49.22	48.1	83.63	33.171875	314.328125	5.75	122.0	11.777	9.755
496.0	49.22	52.9	84.88	33.0	313.625	5.75	132.0	10.898	8.79
481.0	49.22	52.9	84.13	33.0625	312.921875	5.75	130.0	11.16175	7.825
466.0	49.22	52.6	84.0	33.125	312.21875	5.75	130.0	11.4255	6.86
451.0	49.57	52.8	84.0	33.1875	311.515625	5.75	130.0	11.68925	6.86
433.0	49.57	53.3	84.5	33.25	310.8125	6.0	134.0	11.953	6.86
421.0	49.57	53.4	84.5	33.3125	310.109375	6.0	134.0	11.953	6.86
411.0	49.57	53.4	84.5	33.375	309.40625	6.0	132.0	11.953	6.86
395.0	49.57	53.4	84.5	33.4375	308.703125	6.0	134.0	11.953	6.86
380.0	49.57	53.4	84.63	33.5	308.0	6.0	132.0	11.953	6.86
365.0	49.57	53.4	84.5	33.5625	308.109375	6.25	134.0	12.4365	6.86
349.0	49.57	53.4	84.63	33.625	308.21875	6.25	132.0	12.92	6.86
337.0	49.57	53.4	84.63	33.6875	308.328125	6.25	134.0	13.4035	6.99
328.0	48.87	52.9	84.13	33.75	308.4375	6.5	126.0	13.887	7.12
316.0	48.87	51.5	83.88	33.8125	308.546875	6.5	126.0	13.62325	7.25
301.0	48.87	51.8	84.13	33.875	308.65625	6.5	128.0	13.3595	7.38
289.0	48.87	51.8	84.13	33.9375	308.765625	6.25	128.0	13.09575	7.645
279.0	48.87	51.8	84.13	34.0	308.875	6.5	128.0	12.832	7.91
262.0	48.34	51.6	84.0	34.0625	308.984375	6.5	124.0	13.09575	8.175
248.0	47.64	50.4	83.38	34.125	309.09375	6.75	122.0	13.3595	8.44
235.0	47.64	48.6	82.88	34.1875	309.203125	6.75	114.0	13.62325	8.9225
215.0	47.64	48.6	83.38	34.25	309.3125	6.75	116.0	13.887	9.405
205.0	47.64	48.8	83.5	34.3125	309.421875	6.75	116.0	14.3265	9.8875
196.0	46.41	48.1	82.88	34.375	309.53125	7.0	110.0	14.765999999999998	10.37
184.0	46.05	44.0	81.13	34.4375	309.640625	7.0	96.0	15.2055	11.82
170.0	46.05	43.8	82.38	34.5	309.75	7.0	102.0	15.645	13.27
154.0	46.05	44.3	82.25	34.5625	309.859375	7.0	100.0	15.77675	14.72
145.0	46.05	44.0	82.0	34.625	309.96875	7.5	100.0	15.9085	16.17
130.0	46.05	44.0	82.0	34.6875	310.078125	7.5	100.0	16.04025	16.17
118.0	46.05	44.1	82.25	34.75	310.1875	7.25	102.0	16.172	16.17
102.0	46.05	44.3	82.25	34.8125	310.296875	7.0	102.0	15.95225	16.17
89.0	46.05	44.1	82.13	34.875	310.40625	7.0	102.0	15.7325	16.17
76.0	46.58	44.4	82.25	34.9375	310.515625	7.0	108.0	15.51275	15.2475
64.0	46.58	45.9	82.63	35.0	310.625	7.0	106.0	15.293	14.325
52.0	46.76	45.6	82.25	35.0625	310.734375	7.0	106.0	14.76575	13.4025
41.0	47.29	46.4	82.75	35.125	310.84375	7.0	110.0	14.2385	12.48
29.0	48.52	49.1	84.0	35.1875	310.953125	7.0	124.0	13.71125	11.205
15.0	48.52	50.6	83.75	35.25	311.0625	7.0	124.0	13.184	9.93
0.0	49.04	50.5	83.63	35.3125	311.171875	7.0	128.0	12.7885	8.655
-12.0	49.57	52.0	84.5	35.375	311.28125	7.0	132.0	12.393	7.38
-21.0	49.75	53.8	85.13	35.4375	311.390625	7.0	136.0	11.9975	7.25
-32.0	49.75	53.9	84.88	35.5	311.5	7.0	136.0	11.602	7.12
-44.0	49.75	53.8	84.88	35.5625	311.609375	7.25	136.0	11.64575	6.99
-53.0	49.75	53.9	84.88	35.625	311.71875	7.0	136.0	11.6895	6.86
-64.0	49.75	53.9	84.88	35.6875	311.828125	7.0	136.0	11.73325	6.86
-75.0	49.75	53.9	84.88	35.75	311.9375	7.25	136.0	11.777	6.86
-83.0	49.75	53.9	84.88	35.8125	312.046875	7.25	136.0	11.99675	6.86
-89.0	50.45	53.9	85.0	35.875	312.15625	7.25	140.0	12.2165	6.86
-102.0	50.45	55.5	85.75	35.9375	312.265625	7.5	142.0	12.43625	7.1675
-112.0	48.69	55.0	85.0	36.0	312.375	7.5	128.0	12.656	7.475
-126.0	48.69	50.6	83.63	36.0625	312.484375	7.5	124.0	12.744000000000002	7.7825
-142.0	48.69	51.1	84.38	36.125	312.59375	7.5	128.0	12.832	8.09
-157.0	48.69	51.1	84.25	36.1875	312.703125	7.5	126.0	12.92	7.6925
-173.0	48.69	51.1	84.13	36.25	312.8125	7.5	126.0	13.008	7.295
-186.0	50.27	51.1	84.25	36.3125	312.921875	7.5	130.0	12.78825	6.8975
-197.0	50.27	54.8	85.63	36.375	313.03125	7.5	142.0	12.5685	6.5
-208.0	50.27	54.8	85.0	36.4375	313.140625	7.5	140.0	12.34875	6.37
-218.0	50.27	54.8	84.88	36.5	313.25	7.5	140.0	12.129	6.24
-232.0	50.27	54.8	84.88	36.5625	313.359375	7.5	140.0	12.129	6.11
-241.0	50.27	54.8	84.88	36.625	313.46875	7.5	140.0	12.129	5.98
-256.0	50.27	54.8	84.88	36.6875	313.578125	7.5	140.0	12.129	5.98
-263.0	50.27	54.8	84.88	36.75	313.6875	7.5	140.0	12.129	5.98
-271.0	50.27	54.8	84.88	36.8125	313.796875	7.75	140.0	12.085	5.98
-281.0	50.27	54.8	85.0	36.875	313.90625	7.75	140.0	12.041	5.98
-299.0	50.27	54.9	85.0	36.9375	314.015625	7.5	140.0	11.997	5.98
-307.0	50.27	54.8	85.0	37.0	314.125	7.5	140.0	11.953	5.98
-319.0	50.27	54.8	85.0	36.640625	314.234375	7.5	140.0	12.041	5.98
-329.0	50.27	54.8	85.0	36.28125	314.34375	7.5	140.0	12.129	5.98
-339.0	50.1	54.8	84.88	35.921875	314.453125	7.75	140.0	12.217	5.98
-353.0	50.1	54.6	84.88	35.5625	314.5625	7.75	140.0	12.305	5.98
-365.0	50.1	54.6	84.88	35.203125	314.671875	7.75	140.0	12.34875	5.98
-377.0	50.1	54.5	84.88	34.84375	314.78125	7.75	140.0	12.3925	5.98
-394.0	50.1	54.5	84.88	34.484375	314.890625	7.75	140.0	12.43625	5.98
-402.0	50.1	54.5	84.88	34.125	315.0	8.0	140.0	12.48	5.98
-415.0	50.1	54.6	84.88	33.765625	312.8125	8.0	140.0	12.43625	5.98
-426.0	50.1	54.5	84.88	33.40625	310.625	8.0	140.0	12.3925	5.98
-438.0	50.1	54.6	84.88	33.046875	308.4375	8.0	140.0	12.34875	5.98
-449.0	50.27	54.6	84.88	32.6875	306.25	8.0	140.0	12.305	5.98
-463.0	50.27	54.8	85.13	32.328125	304.0625	8.25	142.0	12.305	5.98
-474.0	50.27	54.9	85.13	31.96875	301.875	8.25	142.0	12.305	5.98
-488.0	50.27	54.9	85.13	31.609375	299.6875	8.5	142.0	12.305	5.98
-498.0	50.1	54.8	85.0	31.25	297.5	8.75	140.0	12.305	5.98
-512.0	50.1	54.5	84.88	30.890625	295.3125	8.75	140.0	15.33725	5.98
-524.0	49.92	54.5	84.88	30.53125	293.125	8.75	140.0	18.3695	5.98
-539.0	45.0	52.3	83.5	30.171875	290.9375	8.5	110.0	21.40175	13.0975
-549.0	36.39	43.0	80.25	29.8125	288.75	8.5	74.0	24.434	20.215
-558.0	36.21	35.0	77.0	29.453125	286.5625	8.75	60.0	24.96125	27.3325
-557.0	36.21	31.0	74.13	29.09375	284.375	9.0	60.0	25.4885	34.45
-561.0	36.21	29.9	73.5	28.734375	282.1875	9.25	62.0	26.01575	34.32
-558.0	36.21	29.9	73.63	28.375	280.0	9.25	62.0	26.543000000000006	34.19
-560.0	36.21	30.1	73.63	28.015625	277.8125	9.0	62.0	25.3125	34.06
-556.0	35.33	30.0	73.63	27.65625	275.625	8.75	62.0	24.082	33.93
-552.0	25.66	30.5	74.38	27.296875	273.4375	8.75	70.0	22.8515	29.095
-566.0	14.59	35.0	79.25	26.9375	271.25	8.75	88.0	21.621	24.26
-572.0	9.49	45.4	84.38	26.578125	269.0625	8.75	148.0	16.61125	19.425
-581.0	9.32	66.3	89.25	26.21875	266.875	8.75	222.0	11.6015	14.59
-582.0	9.14	73.3	90.13	25.859375	264.6875	8.75	222.0	6.59175	14.7225
-583.0	9.32	73.8	90.38	25.5	262.5	8.5	226.0	1.582	14.855
-579.0	9.32	73.9	90.5	25.140625	260.3125	8.25	226.0	3.6035	14.9875
-578.0	9.32	74.0	90.75	24.78125	258.125	8.25	226.0	5.625	15.12
-575.0	16.0	74.1	90.75	24.421875	255.9375	8.25	214.0	7.6465	17.0525
-570.0	16.17	66.5	87.63	24.0625	253.75	8.25	160.0	9.668	18.985
-562.0	16.17	56.0	84.5	23.703125	251.5625	8.0	120.0	13.05175	20.9175
-558.0	16.17	52.0	85.0	23.34375	249.375	8.0	130.0	16.4355	22.85
-558.0	26.54	51.4	84.0	22.984375	247.1875	8.0	110.0	19.81925	25.7075
-553.0	35.68	43.8	80.63	22.625	245.0	8.0	76.0	23.203000000000007	28.565
-543.0	35.68	35.9	77.38	22.265625	242.8125	7.75	60.0	24.25775	31.4225
-537.0	35.68	31.1	74.25	21.90625	240.625	7.5	56.0	25.3125	34.28
-537.0	35.68	28.8	71.63	21.546875	238.4375	7.75	52.0	26.36725	34.1925
-539.0	35.68	27.0	69.13	21.1875	236.25	7.75	48.0	27.422	34.105
-540.0	35.86	25.3	66.88	20.828125	234.0625	7.75	44.0	28.47675	34.0175
-539.0	35.86	23.5	64.75	20.46875	231.875	7.75	40.0	29.5315	33.93
-539.0	35.86	22.0	62.63	20.109375	229.6875	7.75	36.0	30.58625	33.93
-538.0	35.86	20.6	60.63	19.75	227.5	7.75	34.0	31.641	33.93
-539.0	35.68	19.6	58.75	19.390625	225.3125	7.75	34.0	31.72875	33.93
-538.0	35.86	19.1	57.88	19.03125	223.125	8.0	36.0	31.8165	33.93
-537.0	35.86	19.1	58.0	18.671875	220.9375	8.0	36.0	31.90425	33.93
-537.0	35.86	19.4	58.38	18.3125	218.75	7.75	36.0	31.992	33.93
-538.0	35.86	19.5	58.38	17.953125	216.5625	7.75	36.0	31.948	33.93
-537.0	35.68	19.5	58.5	17.59375	214.375	7.75	36.0	31.904	33.93
-537.0	35.68	19.6	58.63	17.234375	212.1875	7.75	36.0	31.86	33.93
-537.0	35.68	19.6	58.63	16.875	210.0	8.0	36.0	31.816	33.93
-537.0	35.68	19.6	58.63	16.515625	207.8125	8.0	36.0	31.816	33.93
-538.0	35.68	19.8	58.63	16.15625	205.625	7.75	36.0	31.816	33.93
-538.0	35.86	19.8	58.63	15.796875	203.4375	7.5	36.0	31.816	33.93
-537.0	35.68	19.8	58.63	15.4375	201.25	7.5	36.0	31.816	33.93
-537.0	35.68	19.8	58.75	15.078125	199.0625	7.25	36.0	31.816	33.93
-537.0	35.68	19.8	58.63	14.71875	196.875	7.25	36.0	31.816	33.93
-537.0	35.68	19.9	58.63	14.359375	194.6875	7.25	36.0	31.816	33.93
-538.0	35.68	19.9	58.75	14.0	192.5	7.25	36.0	31.816	33.93
-537.0	35.68	19.9	58.75	13.96875	190.3125	7.25	36.0	31.816	33.93
-536.0	35.86	19.9	58.75	13.9375	188.125	7.25	36.0	31.816	33.93
-533.0	35.68	19.9	58.63	13.90625	185.9375	7.25	36.0	31.816	33.93
-534.0	35.86	19.9	58.63	13.875	183.75	7.25	36.0	31.816	33.93
-534.0	35.68	19.9	58.63	13.84375	181.5625	7.5	36.0	31.816	33.93
-534.0	35.68	19.9	58.75	13.8125	179.375	7.75	36.0	31.816	33.93
-534.0	35.68	19.9	58.75	13.78125	177.1875	7.75	36.0	31.816	33.93
-534.0	35.68	19.9	58.75	13.75	175.0	7.5	36.0	31.816	33.93
-534.0	35.68	19.9	58.75	13.71875	174.65625	7.25	36.0	31.816	33.93
-534.0	35.68	19.9	58.75	13.6875	174.3125	7.25	36.0	31.816	33.93
-534.0	35.68	20.0	58.75	13.65625	173.96875	7.25	36.0	31.816	33.93
-534.0	35.68	20.0	58.75	13.625	173.625	7.25	36.0	31.816	33.93
-534.0	35.68	20.0	58.75	13.59375	173.28125	7.25	36.0	31.816	33.93
-535.0	35.68	20.0	58.75	13.5625	172.9375	7.5	36.0	31.816	33.93
-534.0	35.68	20.0	58.75	13.53125	172.59375	7.5	36.0	31.816	33.93
-535.0	35.68	20.0	58.75	13.5	172.25	7.75	36.0	31.816	33.93
-534.0	35.68	20.0	58.75	13.46875	171.90625	7.75	36.0	31.816	33.93
-535.0	35.68	20.0	58.75	13.4375	171.5625	8.0	36.0	31.816	33.93
-536.0	35.68	20.0	58.75	13.40625	171.21875	7.75	36.0	31.816	33.93
-536.0	35.68	20.0	58.75	13.375	170.875	7.75	36.0	31.816	33.93
-536.0	35.68	20.0	58.75	13.34375	170.53125	7.75	36.0	31.816	33.93
-535.0	35.68	20.0	58.75	13.3125	170.1875	7.75	36.0	31.816	33.93
-535.0	35.68	20.0	58.75	13.28125	169.84375	8.0	36.0	31.816	33.93
-535.0	35.68	20.0	58.75	13.25	169.5	8.0	36.0	31.816	33.93
-535.0	35.68	20.0	58.75	13.21875	169.15625	8.25	36.0	31.816	33.93
-536.0	35.68	20.0	58.75	13.1875	168.8125	8.25	36.0	31.816	33.93
-536.0	35.68	20.0	58.75	13.15625	168.46875	8.25	36.0	31.816	33.93
-537.0	35.68	20.0	58.75	13.125	168.125	8.5	36.0	31.816	33.93
-538.0	35.68	20.0	58.75	13.09375	167.78125	8.75	36.0	31.816	33.93
-538.0	35.68	20.0	58.75	13.0625	167.4375	8.75	36.0	31.816	33.93
-538.0	35.68	19.9	58.75	13.03125	167.09375	9.0	36.0	31.816	33.93
-537.0	35.68	20.0	58.75	13.0	166.75	9.0	36.0	31.816	33.93
-537.0	35.68	20.0	58.75	12.96875	166.40625	9.0	36.0	31.816	33.93
-536.0	35.68	19.9	58.75	12.9375	166.0625	9.0	36.0	31.816	33.93
-535.0	35.68	20.0	58.75	12.90625	165.71875	9.0	36.0	31.816	33.93
-535.0	35.68	20.0	58.75	12.875	165.375	9.25	36.0	31.816	33.93
-535.0	35.68	20.0	58.75	12.84375	165.03125	9.25	36.0	31.816	33.93
-536.0	35.68	20.0	58.75	12.8125	164.6875	9.25	36.0	31.816	33.93
-537.0	35.68	20.0	58.75	12.78125	164.34375	9.25	36.0	31.816	33.93
-536.0	35.68	20.0	58.75	12.75	164.0	9.25	36.0	31.816	33.93
-536.0	35.68	20.0	58.75	12.71875	163.65625	9.25	36.0	31.816	33.93
-536.0	35.68	20.0	58.75	12.6875	163.3125	9.25	36.0	31.816	33.93
-537.0	35.68	20.0	58.75	12.65625	162.96875	9.25	36.0	31.816	33.93
-537.0	35.68	20.0	58.75	12.625	162.625	9.5	36.0	31.816	33.93
-536.0	35.68	20.0	58.75	12.59375	162.28125	9.75	36.0	31.816	33.93
-536.0	35.68	20.0	58.75	12.5625	161.9375	10.0	36.0	31.816	33.93
-536.0	35.68	20.0	58.75	12.53125	161.59375	10.25	36.0	31.816	33.93
-537.0	35.68	20.0	58.75	12.5	161.25	10.25	36.0	31.816	33.93
-538.0	35.86	20.0	58.75	12.46875	160.90625	10.5	36.0	31.816	33.93
-537.0	35.68	19.9	58.75	12.4375	160.5625	11.0	36.0	31.816	33.93
-536.0	35.86	20.0	58.75	12.40625	160.21875	11.75	36.0	31.816	33.93
-537.0	35.86	20.0	58.75	12.375	159.875	12.0	36.0	31.816	33.93
-536.0	35.68	20.0	58.75	12.34375	159.53125	12.0	36.0	31.816	33.93
-537.0	35.68	20.0	58.75	12.3125	159.1875	12.0	36.0	31.816	33.93
-537.0	35.68	20.0	58.75	12.28125	158.84375	12.0	36.0	31.816	33.93
-536.0	35.68	20.0	58.75	12.25	158.5	12.0	36.0	31.816	33.93
-536.0	35.68	20.0	58.75	12.21875	158.15625	11.5	36.0	31.816	33.93
-536.0	35.68	20.0	58.75	12.1875	157.8125	11.5	36.0	31.816	33.93
-536.0	35.68	20.0	58.75	12.15625	157.46875	11.25	36.0	31.816	33.93
-536.0	35.68	19.9	58.75	12.125	157.125	11.25	36.0	31.816	33.93
-536.0	35.68	20.0	58.75	12.09375	156.78125	11.0	36.0	31.816	33.93
-536.0	35.68	20.0	58.75	12.0625	156.4375	10.75	36.0	31.816	33.93
-535.0	35.68	20.0	58.75	12.03125	156.09375	10.75	36.0	31.816	33.93
-535.0	35.68	20.0	58.75	12.0	155.75	10.75	36.0	31.816	33.93
-535.0	35.68	20.0	58.75	12.0	155.40625	11.0	36.0	31.816	33.93
-534.0	35.86	20.0	58.75	12.0	155.0625	11.0	36.0	31.816	33.93
-535.0	35.86	20.0	58.63	12.0	154.71875	10.75	36.0	31.816	33.93
-534.0	35.68	20.0	58.75	12.0	154.375	10.5	36.0	31.816	33.93
-534.0	35.68	20.0	58.75	12.0	154.03125	10.0	38.0	31.816	33.93
-534.0	35.68	20.1	58.75	12.0	153.6875	10.0	36.0	31.816	33.93
-535.0	35.68	20.1	58.63	12.0	153.34375	9.75	38.0	31.816	33.93
-534.0	35.68	20.1	58.75	12.0	153.0	9.75	36.0	31.816	33.93
-534.0	35.68	20.1	58.75	12.0	152.84375	9.5	38.0	31.816	33.93
-534.0	35.68	20.1	58.75	12.0	152.6875	9.25	38.0	31.816	33.93
-534.0	35.68	20.1	58.75	12.0	152.53125	9.25	38.0	31.816	33.93
-533.0	35.68	20.1	58.75	12.0	152.375	9.25	38.0	31.816	33.93
-533.0	35.68	20.1	58.75	12.0	152.21875	9.0	36.0	31.816	33.93
-533.0	35.68	20.1	58.75	12.0	152.0625	9.0	36.0	31.816	33.93
-533.0	35.68	20.1	58.75	12.0	151.90625	9.0	38.0	31.816	33.93
-533.0	35.68	20.1	58.75	12.0	151.75	9.25	36.0	31.816	33.93
-533.0	35.68	20.1	58.75	12.0	151.59375	9.25	36.0	31.816	33.93
-533.0	35.68	20.1	58.75	12.0	151.4375	9.25	38.0	31.816	33.93
-533.0	35.68	20.1	58.75	12.0	151.28125	9.25	36.0	31.816	33.93
-534.0	35.86	20.1	58.75	12.0	151.125	9.25	36.0	31.816	33.93
-533.0	35.86	20.1	58.75	12.0	150.96875	9.5	36.0	31.816	33.93
-533.0	35.86	20.1	58.75	12.0	150.8125	9.5	38.0	31.816	33.93
-533.0	35.86	20.1	58.75	12.0	150.65625	9.5	38.0	31.816	33.93
-533.0	35.68	20.1	58.75	12.0	150.5	9.5	36.0	31.816	33.93
-533.0	35.68	20.1	58.75	12.0	150.34375	9.75	36.0	31.816	33.93
-533.0	35.68	20.1	58.75	12.0	150.1875	9.75	38.0	31.816	33.93
-533.0	35.68	20.1	58.75	12.0	150.03125	10.0	36.0	31.816	33.93
-533.0	35.68	20.1	58.63	12.0	149.875	10.0	36.0	31.816	33.93
-533.0	35.68	20.1	58.75	12.0	149.71875	10.0	38.0	31.816	33.93
-533.0	35.68	20.1	58.75	12.0	149.5625	10.0	36.0	31.816	33.93
-533.0	35.68	20.1	58.75	12.0	149.40625	10.0	36.0	31.816	33.93
-533.0	35.68	20.1	58.75	12.0	149.25	10.0	36.0	31.816	33.93
-533.0	35.68	20.1	58.75	12.0	149.09375	10.0	36.0	31.816	33.93
-533.0	35.68	20.1	58.75	12.0	148.9375	10.0	36.0	31.816	33.93
-533.0	35.68	20.0	58.75	12.0	148.78125	10.0	36.0	31.816	33.93
-532.0	35.68	20.0	58.75	12.0	148.625	9.75	36.0	31.816	33.93
-533.0	35.68	20.0	58.75	12.0	148.46875	9.75	36.0	31.816	33.93
-533.0	35.68	20.0	58.75	12.0	148.3125	9.75	36.0	31.816	33.93
-533.0	35.68	20.0	58.75	12.0	148.15625	9.75	36.0	31.816	33.93
-533.0	35.68	20.0	58.75	12.0	148.0	9.75	36.0	31.816	33.93
-533.0	35.68	20.0	58.75	12.0	147.84375	10.0	36.0	31.816	33.93
-533.0	35.68	20.0	58.75	12.0	147.6875	9.75	36.0	31.816	33.93
-533.0	35.68	20.0	58.75	12.0	147.53125	9.75	36.0	31.816	33.93
-533.0	35.68	20.0	58.75	12.0	147.375	9.75	36.0	31.816	33.93
-533.0	35.68	20.0	58.75	12.0	147.21875	9.5	36.0	31.816	33.93
-533.0	35.68	20.0	58.75	12.0	147.0625	9.5	36.0	31.816	33.93
-533.0	35.68	20.0	58.75	12.0	146.90625	9.25	36.0	31.816	33.93
-533.0	35.68	20.0	58.75	12.0	146.75	9.25	36.0	31.816	33.93
-533.0	35.68	20.0	58.75	12.0	146.59375	9.25	36.0	31.816	33.93
-533.0	35.68	20.0	58.75	12.0	146.4375	9.5	36.0	31.816	33.93
-532.0	35.68	20.0	58.75	12.0	146.28125	9.75	36.0	31.816	33.93
-533.0	35.68	20.0	58.75	12.0	146.125	9.75	36.0	31.816	33.93
-533.0	35.86	20.0	58.75	12.0	145.96875	9.75	36.0	31.77225	33.93
-533.0	35.68	19.9	58.75	12.0	145.8125	9.75	36.0	31.7285	33.93
-533.0	35.68	20.0	58.75	12.0	145.65625	9.5	36.0	31.68475	33.93
-533.0	35.68	20.0	58.75	12.0	145.5	9.5	38.0	31.641	33.93
-533.0	35.68	20.0	58.75	12.0	145.34375	9.5	36.0	31.641	33.93
-533.0	35.68	19.9	58.75	12.0	145.1875	9.5	36.0	31.641	33.93
-533.0	35.68	19.9	58.75	12.0	145.03125	9.5	36.0	31.641	33.93
-534.0	35.68	19.9	58.75	12.0	144.875	9.5	36.0	31.641	33.93
-534.0	35.68	19.9	58.75	12.0	144.71875	9.5	36.0	31.641	33.93
-534.0	35.68	19.9	58.75	12.0	144.5625	9.5	36.0	31.641	33.93
-534.0	35.68	19.9	58.75	12.0	144.40625	9.5	36.0	31.641	33.93
-534.0	35.68	19.9	58.75	12.0	144.25	9.5	36.0	31.641	33.93
-533.0	35.68	19.9	58.75	12.0	144.09375	9.5	36.0	31.641	33.93
-533.0	35.68	19.9	58.75	12.0	143.9375	9.75	36.0	31.641	33.93
-533.0	35.68	19.9	58.75	12.0	143.78125	9.75	36.0	31.641	33.93
-533.0	35.68	19.9	58.75	12.0	143.625	9.75	36.0	31.641	33.93
-534.0	35.68	19.9	58.75	12.0	143.46875	9.75	36.0	31.641	33.93
-534.0	35.68	19.9	58.75	12.0	143.3125	9.5	36.0	31.641	33.93
-533.0	35.68	19.9	58.75	12.0	143.15625	9.5	36.0	31.641	33.93
-533.0	35.68	19.9	58.75	12.0	143.0	9.25	36.0	31.641	33.93
-533.0	35.68	19.9	58.75	12.0	142.9375	9.25	36.0	31.597	33.93
-533.0	35.68	19.9	58.75	12.0	142.875	9.25	36.0	31.553	33.93
-533.0	35.68	19.9	58.75	12.0	142.8125	9.25	36.0	31.509	33.93
-533.0	35.68	19.9	58.75	12.0	142.75	9.25	36.0	31.465	33.93
-533.0	35.68	19.9	58.75	12.0	142.6875	9.5	36.0	31.465	33.93
-533.0	35.68	19.9	58.75	12.0	142.625	9.5	36.0	31.465	33.93
-533.0	35.68	19.9	58.75	12.0	142.5625	9.5	36.0	31.465	33.93
-533.0	35.68	19.9	58.75	12.0	142.5	9.25	36.0	31.465	33.93
-533.0	35.68	19.9	58.75	12.0	142.4375	9.25	36.0	31.465	33.93
-533.0	35.68	19.9	58.75	12.0	142.375	9.25	36.0	31.465	33.93
-534.0	35.68	19.9	58.75	12.0	142.3125	9.25	36.0	31.465	33.93
-533.0	35.68	19.9	58.75	12.0	142.25	9.25	36.0	31.465	33.93
-533.0	35.68	19.9	58.75	12.0	142.1875	9.25	36.0	31.509	33.93
-533.0	35.68	19.9	58.75	12.0	142.125	9.25	36.0	31.553	33.93
-533.0	35.68	19.9	58.75	12.0	142.0625	9.5	36.0	31.597	33.93
-533.0	35.68	19.9	58.75	12.0	142.0	9.5	36.0	31.641	33.93
-533.0	35.68	19.9	58.75	12.0	141.9375	9.5	36.0	31.641	33.93
-533.0	35.68	19.9	58.75	12.0	141.875	9.25	36.0	31.641	33.93
-533.0	35.68	19.9	58.75	12.0	141.8125	9.25	36.0	31.641	33.93
-533.0	35.68	19.9	58.75	12.0	141.75	9.25	36.0	31.641	33.93
-533.0	35.68	19.9	58.75	12.0	141.6875	9.25	36.0	31.641	33.93
-533.0	35.68	19.9	58.75	12.0	141.625	9.0	36.0	31.641	33.93
-533.0	35.68	19.9	58.75	12.0	141.5625	9.25	36.0	31.641	33.93
-533.0	35.68	19.9	58.75	12.0	141.5	9.25	36.0	31.641	33.93
-533.0	35.68	19.9	58.75	12.0	141.4375	9.25	36.0	31.641	33.93
-533.0	35.68	19.9	58.75	12.0	141.375	9.25	36.0	31.641	33.93
-533.0	35.86	19.9	58.75	12.0	141.3125	9.25	36.0	31.641	33.93
-533.0	35.68	19.9	58.75	12.0	141.25	9.5	36.0	31.641	33.93
-533.0	35.68	19.9	58.75	12.0	141.1875	9.5	36.0	31.641	33.93
-533.0	35.68	19.9	58.75	12.0	141.125	9.5	36.0	31.641	33.93
-532.0	35.86	19.9	58.75	12.0	141.0625	9.5	36.0	31.641	33.93
-532.0	35.68	19.9	58.75	12.0	141.0	9.5	36.0	31.641	33.93
-532.0	35.86	19.9	58.75	12.0	140.9375	9.25	36.0	31.641	33.93
-533.0	35.68	19.9	58.75	12.0	140.875	9.25	36.0	31.641	33.93
-533.0	35.68	19.9	58.75	12.0	140.8125	9.25	36.0	31.641	33.93
-533.0	35.68	19.9	58.75	12.0	140.75	9.25	36.0	31.641	33.93
-533.0	35.68	19.9	58.75	12.0	140.6875	9.25	36.0	31.641	33.93
-532.0	35.68	19.9	58.75	12.0	140.625	9.25	36.0	31.641	33.93
-532.0	35.68	19.9	58.75	12.0	140.5625	9.25	36.0	31.641	33.93
-532.0	35.68	19.9	58.75	12.0	140.5	9.0	36.0	31.641	33.93
-532.0	35.68	19.9	58.75	12.0	140.4375	9.0	36.0	31.641	33.93
-532.0	35.68	19.9	58.75	12.0	140.375	9.0	36.0	31.641	33.93
-532.0	35.68	19.9	58.75	12.0	140.3125	9.0	36.0	31.641	33.93
-532.0	35.68	19.9	58.75	12.0	140.25	9.0	36.0	31.641	33.93
-532.0	35.68	19.9	58.75	12.0	140.1875	9.0	36.0	31.641	33.93
-532.0	35.68	19.9	58.75	12.0	140.125	9.0	36.0	31.641	33.93
-532.0	35.68	19.9	58.75	12.0	140.0625	9.25	36.0	31.641	33.93
-532.0	35.68	19.9	58.75	12.0	140.0	9.25	36.0	31.641	33.93
-532.0	35.68	19.9	58.75	12.0	139.9375	9.5	36.0	31.641	33.93
-532.0	35.68	19.9	58.75	12.0	139.875	9.5	36.0	31.641	33.93
-532.0	35.68	19.9	58.75	12.0	139.8125	9.5	36.0	31.641	33.93
-532.0	35.68	19.9	58.75	12.0	139.75	9.5	36.0	31.641	33.93
-532.0	35.68	19.9	58.75	12.0	139.6875	9.5	36.0	31.641	33.93
-532.0	35.68	19.9	58.75	12.0	139.625	9.5	36.0	31.641	33.93
-532.0	35.68	19.9	58.75	12.0	139.5625	9.5	36.0	31.641	33.93
-532.0	35.68	19.9	58.75	12.0	139.5	9.5	36.0	31.641	33.93
-531.0	35.68	19.9	58.75	11.984375	139.4375	9.5	36.0	31.641	33.93
-532.0	35.68	19.9	58.75	11.96875	139.375	9.25	36.0	31.641	33.93
-531.0	35.68	19.9	58.75	11.953125	139.3125	9.25	36.0	31.641	33.93
-531.0	35.68	19.9	58.75	11.9375	139.25	9.25	36.0	31.641	33.93
-532.0	35.68	19.9	58.75	11.921875	139.1875	9.25	36.0	31.641	33.93
-532.0	35.68	19.9	58.75	11.90625	139.125	9.0	36.0	31.641	33.93
-532.0	35.68	19.9	58.75	11.890625	139.0625	9.25	36.0	31.641	33.93
-532.0	35.68	19.9	58.75	11.875	139.0	9.0	36.0	31.641	33.93
-531.0	35.68	19.9	58.75	11.859375	138.953125	9.0	36.0	31.641	33.93
-532.0	35.68	19.9	58.75	11.84375	138.90625	9.0	36.0	31.641	33.93
-532.0	35.68	19.9	58.75	11.828125	138.859375	9.0	36.0	31.641	33.93
-532.0	35.68	19.9	58.75	11.8125	138.8125	9.0	36.0	31.641	33.93
-532.0	35.68	19.9	58.75	11.796875	138.765625	9.0	36.0	31.641	33.93
-532.0	35.68	19.9	58.75	11.78125	138.71875	9.0	36.0	31.641	33.93
-532.0	35.68	19.9	58.75	11.765625	138.671875	9.25	36.0	31.641	33.93
-532.0	35.68	19.9	58.75	11.75	138.625	9.25	36.0	31.641	33.93
-531.0	35.68	19.9	58.75	11.734375	138.578125	9.0	36.0	31.641	33.93
-532.0	35.68	19.9	58.75	11.71875	138.53125	9.0	36.0	31.641	33.93
-532.0	35.68	19.9	58.75	11.703125	138.484375	9.0	36.0	31.641	33.93
-532.0	35.68	19.9	58.75	11.6875	138.4375	9.0	36.0	31.641	33.93
-532.0	35.68	19.9	58.75	11.671875	138.390625	8.75	36.0	31.641	33.93
-533.0	35.68	19.9	58.75	11.65625	138.34375	8.75	36.0	31.641	33.93
-532.0	35.68	19.9	58.75	11.640625	138.296875	8.75	36.0	31.641	33.93
-533.0	35.68	19.9	58.75	11.625	138.25	9.0	36.0	31.641	33.93
-533.0	35.68	19.9	58.75	11.609375	138.203125	9.25	36.0	31.641	33.93
-533.0	35.68	19.9	58.75	11.59375	138.15625	9.25	36.0	31.641	33.93
-533.0	35.68	19.9	58.75	11.578125	138.109375	9.25	36.0	31.641	33.93
-532.0	35.68	19.9	58.75	11.5625	138.0625	9.5	36.0	31.641	33.93
-533.0	35.68	19.9	58.75	11.546875	138.015625	9.5	36.0	31.597	33.93
-533.0	35.68	19.9	58.75	11.53125	137.96875	9.5	36.0	31.553	33.93
-533.0	35.68	19.9	58.75	11.515625	137.921875	9.5	36.0	31.509	33.93
-533.0	35.68	19.9	58.75	11.5	137.875	9.5	36.0	31.465	33.93
-533.0	35.68	19.9	58.75	11.484375	137.828125	9.75	36.0	31.465	33.93
-533.0	35.68	19.9	58.75	11.46875	137.78125	10.0	36.0	31.465	33.93
-533.0	35.68	19.9	58.75	11.453125	137.734375	10.5	36.0	31.465	33.93
-533.0	35.68	19.9	58.75	11.4375	137.6875	10.75	36.0	31.465	33.93
-533.0	35.68	19.9	58.75	11.421875	137.640625	10.75	36.0	31.509	33.93
-534.0	35.68	19.9	58.75	11.40625	137.59375	10.5	36.0	31.553	33.93
-534.0	35.68	19.9	58.75	11.390625	137.546875	10.25	36.0	31.597	33.93
-533.0	35.68	19.9	58.75	11.375	137.5	10.5	36.0	31.641	33.93
-534.0	35.68	19.9	58.75	11.359375	137.453125	11.5	36.0	31.597	33.93
-534.0	35.68	19.9	58.75	11.34375	137.40625	12.5	36.0	31.553	33.93
-534.0	35.68	19.9	58.75	11.328125	137.359375	12.75	36.0	31.509	33.93
-535.0	35.68	19.9	58.75	11.3125	137.3125	12.5	36.0	31.465	33.93
-535.0	35.68	19.8	58.75	11.296875	137.265625	12.25	36.0	31.509	33.93
-535.0	35.68	19.8	58.75	11.28125	137.21875	12.0	36.0	31.553	33.93
-535.0	35.68	19.8	58.75	11.265625	137.171875	11.75	36.0	31.597	33.93
-535.0	35.68	19.9	58.75	11.25	137.125	11.75	36.0	31.641	33.93
-536.0	35.68	19.8	58.75	11.234375	137.078125	11.75	36.0	31.597	33.93
-536.0	35.68	19.8	58.75	11.21875	137.03125	11.5	36.0	31.553	33.93
-536.0	35.68	19.8	58.75	11.203125	136.984375	11.5	36.0	31.509	33.93
-536.0	35.68	19.8	58.75	11.1875	136.9375	11.5	36.0	31.465	33.93
-536.0	35.68	19.8	58.75	11.171875	136.890625	11.25	36.0	31.509	33.93
-537.0	35.68	19.8	58.75	11.15625	136.84375	11.25	36.0	31.553	33.93
-536.0	35.68	19.9	58.75	11.140625	136.796875	11.25	36.0	31.597	33.93
-536.0	35.68	19.8	58.75	11.125	136.75	11.25	36.0	31.641	33.93
-536.0	35.68	19.8	58.75	11.109375	136.703125	12.25	36.0	31.641	33.93
-536.0	35.68	19.8	58.75	11.09375	136.65625	14.75	36.0	31.641	33.93
-537.0	35.68	19.8	58.75	11.078125	136.609375	17.0	36.0	31.641	33.93
-536.0	35.68	19.8	58.75	11.0625	136.5625	18.0	36.0	31.641	33.93
-536.0	35.68	19.8	58.75	11.046875	136.515625	18.0	36.0	31.597	33.93
-537.0	35.68	19.8	58.75	11.03125	136.46875	18.0	36.0	31.553	33.93
-537.0	35.68	19.9	58.75	11.015625	136.421875	18.25	36.0	31.509	33.93
-536.0	35.68	19.8	58.75	11.0	136.375	18.25	36.0	31.465	33.93
-537.0	35.68	19.6	58.75	11.015625	136.328125	19.25	36.0	31.465	33.93
-537.0	35.68	19.8	58.75	11.03125	136.28125	21.5	36.0	31.465	33.93
-536.0	35.68	19.8	58.75	11.046875	136.234375	24.0	36.0	31.465	33.93
-537.0	35.68	19.8	58.75	11.0625	136.1875	26.25	36.0	31.465	33.93
-536.0	35.68	19.8	58.75	11.078125	136.140625	27.75	36.0	31.465	33.93
-536.0	35.68	19.8	58.75	11.09375	136.09375	30.5	36.0	31.465	33.93
-535.0	35.68	19.8	58.75	11.109375	136.046875	33.0	36.0	31.465	33.93
-535.0	35.68	19.8	58.75	11.125	136.0	34.75	36.0	31.465	33.93
-535.0	35.68	19.6	58.75	11.140625	136.0	36.25	36.0	31.465	33.93
-536.0	35.68	19.8	58.75	11.15625	136.0	37.5	36.0	31.465	33.93
-536.0	35.68	19.8	58.75	11.171875	136.0	39.0	36.0	31.465	33.93
-535.0	35.68	19.9	58.75	11.1875	136.0	40.75	36.0	31.465	33.93
-535.0	35.68	19.9	58.75	11.203125	136.0	42.0	36.0	31.465	33.93
-535.0	35.68	19.8	58.75	11.21875	136.0	41.75	36.0	31.465	33.93
-535.0	35.68	19.8	58.75	11.234375	136.0	42.0	36.0	31.465	33.93
-536.0	35.68	19.8	58.75	11.25	136.0	41.75	36.0	31.465	33.93
-536.0	35.68	19.8	58.75	11.265625	136.0	42.25	36.0	31.509	33.93
-535.0	35.68	19.8	58.75	11.28125	136.0	42.0	36.0	31.553	33.93
-535.0	35.68	19.8	58.75	11.296875	136.0	43.0	36.0	31.597	33.93
-535.0	35.68	19.8	58.75	11.3125	136.0	41.0	36.0	31.641	33.93
-536.0	35.68	19.8	58.75	11.328125	136.0	37.5	36.0	31.597	33.93
-536.0	35.68	19.9	58.75	11.34375	136.0	34.25	36.0	31.553	33.93
-536.0	35.68	19.8	58.75	11.359375	136.0	31.5	36.0	31.509	33.93
-536.0	35.68	19.9	58.75	11.375	136.0	29.5	36.0	31.465	33.93
-536.0	35.68	19.8	58.75	11.390625	136.0	27.5	36.0	31.509	33.93
-536.0	35.68	19.8	58.75	11.40625	136.0	26.25	36.0	31.553	33.93
-536.0	35.68	19.8	58.75	11.421875	136.0	25.5	36.0	31.597	33.93
-536.0	35.68	19.8	58.75	11.4375	136.0	24.25	36.0	31.641	33.93
-536.0	35.68	19.8	58.75	11.453125	136.0	23.5	36.0	31.597	33.93
-537.0	35.68	19.8	58.75	11.46875	136.0	22.75	36.0	31.553	33.93
-536.0	35.68	19.8	58.75	11.484375	136.0	22.0	36.0	31.509	33.93
-536.0	35.68	19.8	58.75	11.5	136.0	22.0	36.0	31.465	33.93
-537.0	35.68	19.8	58.75	11.515625	136.0	22.5	36.0	31.465	33.93
-538.0	35.68	19.8	58.75	11.53125	136.0	22.25	36.0	31.465	33.93
-538.0	35.68	19.8	58.75	11.546875	136.0	22.25	36.0	31.465	33.93
-538.0	35.68	19.8	58.75	11.5625	136.0	22.5	36.0	31.465	33.93
-537.0	35.68	19.8	58.75	11.578125	136.0	24.25	36.0	31.465	33.93
-537.0	35.68	19.6	58.75	11.59375	136.0	26.5	36.0	31.465	33.93
-537.0	35.68	19.6	58.75	11.609375	136.0	29.25	36.0	31.465	33.93
-537.0	35.68	19.6	58.75	11.625	136.0	31.75	36.0	31.465	33.93
-537.0	35.68	19.8	58.75	11.640625	136.0	34.25	36.0	31.465	33.93
-536.0	35.68	19.8	58.75	11.65625	136.0	37.0	36.0	31.465	33.93
-536.0	35.86	19.8	58.75	11.671875	136.0	39.5	36.0	31.465	33.93
-536.0	35.86	19.8	58.75	11.6875	136.0	40.0	36.0	31.465	33.93
-537.0	35.86	19.8	58.75	11.703125	136.0	38.75	36.0	31.465	33.93
-536.0	35.68	19.6	58.75	11.71875	136.0	38.5	36.0	31.465	33.93
-537.0	35.68	19.6	58.75	11.734375	136.0	39.0	36.0	31.465	33.93
-537.0	35.68	19.6	58.75	11.75	136.0	39.25	36.0	31.465	33.93
-537.0	35.68	19.8	58.75	11.765625	136.0	39.75	36.0	31.509	33.93
-537.0	35.68	19.8	58.75	11.78125	136.0	39.5	36.0	31.553	33.93
-537.0	35.68	19.8	58.75	11.796875	136.0	37.75	36.0	31.597	33.93
-537.0	35.68	19.8	58.75	11.8125	136.0	35.75	36.0	31.641	33.93
-537.0	35.68	19.8	58.75	11.828125	136.0	33.75	36.0	31.641	33.93
-537.0	35.68	19.8	58.75	11.84375	136.0	32.5	36.0	31.641	33.93
-537.0	35.68	19.9	58.75	11.859375	136.0	32.25	36.0	31.641	33.93
-537.0	35.68	20.0	58.75	11.875	136.0	32.25	36.0	31.641	33.93
-537.0	35.68	19.9	58.75	11.890625	136.0	32.75	36.0	31.641	33.93
-537.0	35.68	19.9	58.75	11.90625	136.0	32.5	36.0	31.641	33.93
-537.0	35.68	19.9	58.75	11.921875	136.0	31.5	36.0	31.641	33.93
-537.0	35.68	19.9	58.75	11.9375	136.0	31.25	36.0	31.641	33.93
-537.0	35.68	19.9	58.75	11.953125	136.0	30.75	36.0	31.641	33.93
-537.0	35.68	19.9	58.75	11.96875	136.0	31.0	36.0	31.641	33.93
-537.0	35.68	19.8	58.75	11.984375	136.0	31.0	36.0	31.641	33.93
-537.0	35.68	19.8	58.75	12.0	136.0	31.25	36.0	31.641	33.93
-537.0	35.68	19.8	58.75	11.984375	136.0	31.75	36.0	31.641	33.93
-537.0	35.68	19.8	58.75	11.96875	136.0	31.75	36.0	31.641	33.93
-537.0	35.68	19.9	58.75	11.953125	136.0	33.0	36.0	31.641	33.93
-537.0	35.68	19.9	58.75	11.9375	136.0	33.5	36.0	31.641	33.93
-537.0	35.68	19.8	58.75	11.921875	136.0	33.75	36.0	31.641	33.93
-537.0	35.68	19.9	58.75	11.90625	136.0	34.0	36.0	31.641	33.93
-537.0	35.68	19.9	58.75	11.890625	136.0	36.0	36.0	31.641	33.93
-536.0	35.68	19.9	58.75	11.875	136.0	37.5	36.0	31.641	33.93
-536.0	35.68	19.9	58.75	11.859375	135.984375	39.5	36.0	31.641	33.93
-536.0	35.68	19.8	58.75	11.84375	135.96875	42.0	36.0	31.641	33.93
-537.0	35.68	19.8	58.75	11.828125	135.953125	44.75	36.0	31.641	33.93
-537.0	35.68	19.8	58.75	11.8125	135.9375	47.0	36.0	31.641	33.93
-537.0	35.68	19.6	58.75	11.796875	135.921875	48.5	36.0	31.641	33.93
-537.0	35.68	19.9	58.75	11.78125	135.90625	49.25	36.0	31.641	33.93
-537.0	35.68	20.0	58.75	11.765625	135.890625	53.0	36.0	31.641	33.93
-537.0	35.68	20.0	58.75	11.75	135.875	55.0	36.0	31.641	33.93
-537.0	35.68	19.9	58.75	11.734375	135.859375	57.0	36.0	31.641	33.93
-537.0	35.68	19.8	58.75	11.71875	135.84375	58.75	36.0	31.641	33.93
-537.0	35.68	19.8	58.75	11.703125	135.828125	61.25	36.0	31.641	33.93
-537.0	35.68	19.6	58.75	11.6875	135.8125	63.0	36.0	31.641	33.93
-537.0	35.68	19.6	58.75	11.671875	135.796875	64.75	36.0	31.641	33.93
-537.0	35.68	19.8	58.75	11.65625	135.78125	66.25	36.0	31.641	33.93
-537.0	35.68	19.9	58.75	11.640625	135.765625	67.75	36.0	31.641	33.93
-537.0	35.68	19.9	58.75	11.625	135.75	68.5	36.0	31.641	33.93
-537.0	35.68	19.9	58.75	11.609375	135.734375	69.25	36.0	31.641	33.93
-536.0	35.68	19.9	58.75	11.59375	135.71875	70.0	36.0	31.641	33.93
-537.0	35.68	19.8	58.75	11.578125	135.703125	70.75	36.0	31.641	33.93
-537.0	35.68	19.8	58.75	11.5625	135.6875	72.0	36.0	31.641	33.93
-537.0	35.68	19.9	58.75	11.546875	135.671875	74.0	36.0	31.641	33.93
-537.0	35.68	20.0	58.75	11.53125	135.65625	75.0	36.0	31.641	33.93
-537.0	35.68	19.9	58.75	11.515625	135.640625	76.75	36.0	31.641	33.93
-537.0	35.68	20.0	58.75	11.5	135.625	78.25	36.0	31.641	33.93
-537.0	35.68	19.9	58.75	11.484375	135.609375	80.0	36.0	31.641	33.93
-537.0	35.68	19.8	58.75	11.46875	135.59375	81.5	36.0	31.641	33.93
-537.0	35.68	19.6	58.75	11.453125	135.578125	82.75	36.0	31.641	33.93
-537.0	35.68	19.8	58.75	11.4375	135.5625	84.25	36.0	31.641	33.93
-537.0	35.68	20.0	58.75	11.421875	135.546875	85.5	36.0	31.641	33.93
-537.0	35.68	20.0	58.75	11.40625	135.53125	86.0	36.0	31.641	33.93
-537.0	35.68	19.9	58.75	11.390625	135.515625	86.5	36.0	31.641	33.93
-537.0	35.68	19.9	58.75	11.375	135.5	87.0	36.0	31.641	33.93
-537.0	35.68	19.8	58.75	11.359375	135.484375	89.25	36.0	31.641	33.93
-536.0	35.68	19.8	58.75	11.34375	135.46875	90.75	36.0	31.641	33.93
-536.0	35.68	19.9	58.75	11.328125	135.453125	91.5	36.0	31.641	33.93
-536.0	35.68	19.9	58.75	11.3125	135.4375	92.75	36.0	31.641	33.93
-536.0	35.68	19.8	58.75	11.296875	135.421875	94.25	36.0	31.597	33.93
-536.0	35.68	19.6	58.75	11.28125	135.40625	96.0	36.0	31.553	33.93
-536.0	35.68	19.8	58.75	11.265625	135.390625	97.5	36.0	31.509	33.93
-536.0	35.68	20.0	58.75	11.25	135.375	99.0	36.0	31.465	33.93
-536.0	35.68	20.3	58.75	11.234375	135.359375	99.0	36.0	31.509	33.93
-536.0	35.68	20.4	58.75	11.21875	135.34375	99.0	36.0	31.553	33.93
-536.0	35.68	20.4	58.75	11.203125	135.328125	99.0	36.0	31.597	33.93
-536.0	35.68	20.3	58.75	11.1875	135.3125	99.0	36.0	31.641	33.93
-536.0	35.68	20.1	58.75	11.171875	135.296875	99.0	36.0	31.597	33.93
-536.0	35.68	20.1	58.75	11.15625	135.28125	99.0	36.0	31.553	33.93
-536.0	35.68	20.1	58.75	11.140625	135.265625	99.0	36.0	31.509	33.93
-536.0	35.68	20.3	58.75	11.125	135.25	99.0	36.0	31.465	33.93
-536.0	35.68	20.1	58.75	11.109375	135.234375	99.0	36.0	31.465	33.93
-536.0	35.68	20.1	58.75	11.09375	135.21875	99.0	36.0	31.465	33.93
-536.0	35.68	20.1	58.75	11.078125	135.203125	99.0	36.0	31.465	33.93
-536.0	35.68	20.1	58.75	11.0625	135.1875	99.0	36.0	31.465	33.93
-536.0	35.68	20.0	58.75	11.046875	135.171875	99.0	36.0	31.465	33.93
-536.0	35.68	19.9	58.75	11.03125	135.15625	99.0	36.0	31.465	33.93
-536.0	35.68	20.0	58.75	11.015625	135.140625	99.0	36.0	31.465	33.93
-536.0	35.68	19.9	58.75	11.0	135.125	99.0	36.0	31.465	33.93
-536.0	35.68	19.9	58.75	11.0	135.109375	99.0	36.0	31.465	33.93
-536.0	35.68	19.8	58.75	11.0	135.09375	99.0	36.0	31.465	33.93
-536.0	35.68	19.9	58.75	11.0	135.078125	99.0	36.0	31.465	33.93
-536.0	35.68	19.8	58.75	11.0	135.0625	99.0	36.0	31.465	33.93
-536.0	35.68	19.8	58.75	11.0	135.046875	99.0	36.0	31.465	33.93
-536.0	35.68	19.8	58.75	11.0	135.03125	99.0	36.0	31.465	33.93
-536.0	35.68	19.8	58.75	11.0	135.015625	99.0	36.0	31.465	33.93
-536.0	35.68	19.6	58.75	11.0	135.0	99.0	36.0	31.465	33.93
-536.0	35.68	19.8	58.75	11.0	135.0	99.0	36.0	31.509	33.93
-536.0	35.68	19.6	58.75	11.0	135.0	99.0	36.0	31.553	33.93
-535.0	35.68	19.6	58.75	11.0	135.0	99.0	36.0	31.597	33.93
-535.0	35.68	19.6	58.75	11.0	135.0	99.0	36.0	31.641	33.93
-535.0	35.68	19.6	58.75	11.0	135.0	99.0	36.0	31.597	33.93
-535.0	35.68	19.6	58.75	11.0	135.0	99.0	36.0	31.553	33.93
-535.0	35.68	19.6	58.75	11.0	135.0	99.0	36.0	31.509	33.93
-535.0	35.68	19.8	58.75	11.0	135.0	99.0	36.0	31.465	33.93
-535.0	35.68	19.8	58.75	11.0	135.0	99.0	36.0	31.465	33.93
-535.0	35.68	19.8	58.75	11.0	135.0	99.0	36.0	31.465	33.93
-535.0	35.68	19.8	58.75	11.0	135.0	99.0	36.0	31.465	33.93
-535.0	35.68	19.9	58.75	11.0	135.0	97.5	36.0	31.465	33.93
-535.0	35.68	19.9	58.75	11.0	135.0	96.5	36.0	31.465	33.93
-535.0	35.68	19.9	58.75	11.0	135.0	95.25	36.0	31.465	33.93
-535.0	35.68	19.8	58.75	11.0	135.0	92.0	36.0	31.465	33.93
-535.0	35.68	19.8	58.75	11.0	135.0	89.0	36.0	31.465	33.93
-535.0	35.68	19.8	58.75	11.0	135.0	87.75	36.0	31.465	33.93
-535.0	35.68	19.8	58.75	11.0	135.0	88.75	36.0	31.465	33.93
-535.0	35.68	19.8	58.75	11.0	135.0	88.75	36.0	31.465	33.93
-535.0	35.68	19.8	58.75	11.0	135.0	86.0	36.0	31.465	33.93
-535.0	35.68	19.8	58.75	11.0	135.0	82.5	36.0	31.509	33.93
-535.0	35.68	19.8	58.75	11.0	135.0	81.75	36.0	31.553	33.93
-535.0	35.68	19.6	58.75	11.0	135.0	82.25	36.0	31.597	33.93
-535.0	35.68	19.6	58.75	11.0	135.0	80.75	36.0	31.641	33.93
-535.0	35.68	19.6	58.75	11.0	135.0	78.75	36.0	31.641	33.93
-535.0	35.68	19.6	58.75	11.0	135.0	76.75	36.0	31.641	33.93
-535.0	35.68	19.6	58.75	11.0	135.0	79.25	36.0	31.641	33.93
-535.0	35.68	19.6	58.75	11.0	135.0	80.0	36.0	31.641	33.93
-535.0	35.68	19.6	58.75	11.0	135.0	80.0	36.0	31.641	33.93
-535.0	35.68	19.5	58.75	11.0	135.0	80.75	36.0	31.641	33.93
-535.0	35.68	19.6	58.75	11.0	135.0	82.75	36.0	31.641	33.93
-535.0	35.68	19.6	58.75	11.0	135.0	84.25	36.0	31.641	33.93
-535.0	35.68	19.6	58.75	11.0	135.0	85.75	36.0	31.641	33.93
-535.0	35.68	19.6	58.75	11.0	135.0	85.25	36.0	31.641	33.93
-535.0	35.68	19.6	58.75	11.0	135.0	83.25	36.0	31.641	33.93
-535.0	35.68	19.6	58.75	11.0	135.0	81.75	36.0	31.641	33.93
-534.0	35.68	19.6	58.75	11.0	135.0	80.0	36.0	31.641	33.93
-535.0	35.68	19.6	58.75	11.0	135.0	78.0	36.0	31.641	33.93
-534.0	35.68	19.8	58.75	11.0	135.0	76.5	36.0	31.641	33.93
-534.0	35.68	19.8	58.75	11.0	135.0	74.0	36.0	31.641	33.93
-534.0	35.68	19.8	58.75	11.0	135.0	72.5	36.0	31.641	33.93
-534.0	35.68	19.8	58.75	11.0	135.0	71.0	36.0	31.641	33.93
-534.0	35.68	19.8	58.75	11.0	135.0	68.75	36.0	31.641	33.93
-534.0	35.68	19.8	58.75	11.0	135.0	67.25	36.0	31.641	33.93
-535.0	35.68	19.8	58.75	11.0	135.0	66.0	36.0	31.641	33.93
-534.0	35.68	19.8	58.75	11.0	135.0	66.0	36.0	31.641	33.93
-534.0	35.68	19.8	58.75	11.0	135.0	66.0	36.0	31.641	33.93
-534.0	35.68	19.8	58.75	11.0	135.0	66.25	36.0	31.641	33.93
-534.0	35.68	19.8	58.75	11.0	135.0	65.5	36.0	31.641	33.93
-534.0	35.68	19.9	58.75	11.0	135.0	63.25	36.0	31.641	33.93
-534.0	35.68	19.9	58.75	11.0	135.0	59.5	36.0	31.641	33.93
-534.0	35.68	19.9	58.75	11.0	135.0	57.0	36.0	31.641	33.93
-534.0	35.68	19.8	58.75	11.0	135.0	57.5	36.0	31.641	33.93
-534.0	35.68	19.8	58.75	11.0	135.0	56.25	36.0	31.641	33.93
-534.0	35.68	19.8	58.75	11.0	135.0	55.25	36.0	31.641	33.93
-534.0	35.68	19.8	58.75	11.0	135.0	54.25	36.0	31.641	33.93
-534.0	35.68	19.8	58.75	11.0	135.0	52.25	36.0	31.641	33.93
-534.0	35.68	19.8	58.75	11.0	135.0	52.5	36.0	31.641	33.93
-534.0	35.68	19.8	58.75	11.0	135.0	52.0	36.0	31.641	33.93
-534.0	35.68	19.8	58.75	11.0	135.0	51.25	36.0	31.641	33.93
-534.0	35.68	19.8	58.75	11.0	135.0	50.75	36.0	31.641	33.93
-535.0	35.68	19.8	58.75	11.0	135.0	50.75	36.0	31.641	33.93
-534.0	35.68	19.8	58.75	11.0	135.0	49.75	36.0	31.641	33.93
-534.0	35.68	19.8	58.75	11.0	135.0	50.0	36.0	31.641	33.93
-534.0	35.68	19.9	58.75	11.0	135.0	50.25	36.0	31.597	33.93
-534.0	35.68	19.8	58.75	11.0	135.0	50.5	36.0	31.553	33.93
-534.0	35.68	19.8	58.75	11.0	135.0	50.0	36.0	31.509	33.93
-534.0	35.68	19.9	58.75	11.0	135.0	48.75	36.0	31.465	33.93
-534.0	35.68	19.9	58.75	11.0	135.0	46.5	36.0	31.509	33.93
-534.0	35.68	19.9	58.75	11.0	135.0	44.25	36.0	31.553	33.93
-534.0	35.68	19.9	58.75	11.0	135.0	41.75	36.0	31.597	33.93
-534.0	35.68	19.9	58.75	11.0	135.0	41.0	36.0	31.641	33.93
-534.0	35.68	19.9	58.75	11.0	135.0	40.5	36.0	31.641	33.93
-534.0	35.68	19.9	58.75	11.0	135.0	39.5	36.0	31.641	33.93
-534.0	35.68	19.8	58.75	11.0	135.0	38.75	36.0	31.641	33.93
-534.0	35.68	19.9	58.75	11.0	135.0	38.0	36.0	31.641	33.93
-534.0	35.68	19.9	58.75	11.0	135.0	37.0	36.0	31.641	33.93
-534.0	35.68	19.9	58.75	11.0	135.0	36.25	36.0	31.641	33.93
-533.0	35.68	19.8	58.75	11.0	135.0	35.0	36.0	31.641	33.93
-533.0	35.68	19.9	58.75	11.0	135.0	34.25	36.0	31.641	33.93
-534.0	35.68	19.9	58.75	11.0	135.0	32.75	36.0	31.597	33.93
-534.0	35.68	19.9	58.75	11.0	135.0	31.75	36.0	31.553	33.93
-533.0	35.68	19.8	58.75	11.0	135.0	31.25	36.0	31.509	33.93
-534.0	35.86	19.9	58.75	11.0	135.0	31.25	36.0	31.465	33.93
-533.0	35.68	19.8	58.75	11.0	135.0	30.75	36.0	31.465	33.93
-534.0	35.68	19.9	58.75	11.0	135.0	30.25	36.0	31.465	33.93
-533.0	35.68	19.9	58.75	11.0	135.0	30.0	36.0	31.465	33.93
-534.0	35.68	19.9	58.75	11.0	135.0	30.25	36.0	31.465	33.93
-534.0	35.68	19.8	58.75	11.0	135.0	30.5	36.0	31.465	33.93
-534.0	35.68	19.9	58.75	11.0	135.0	30.75	36.0	31.465	33.93
-534.0	35.68	19.8	58.75	11.0	135.0	30.75	36.0	31.465	33.93
-534.0	35.68	19.9	58.75	11.0	135.0	30.5	36.0	31.465	33.93
-533.0	35.68	19.9	58.75	11.0	135.0	30.5	36.0	31.465	33.93
-534.0	35.68	19.9	58.75	11.0	135.0	30.25	36.0	31.465	33.93
-534.0	35.68	19.9	58.75	11.0	135.0	30.5	36.0	31.465	33.93
-533.0	35.68	19.8	58.75	11.0	135.0	31.75	36.0	31.465	33.93
-534.0	35.68	19.8	58.75	11.0	135.0	32.75	36.0	31.465	33.93
-534.0	35.68	19.9	58.75	11.0	135.0	32.75	36.0	31.465	33.93
-534.0	35.68	19.9	58.75	11.0	135.0	33.0	36.0	31.465	33.93
-534.0	35.68	19.9	58.75	11.0	135.0	33.25	36.0	31.465	33.93
-534.0	35.68	19.8	58.75	11.0	135.0	33.0	36.0	31.509	33.93
-534.0	35.68	19.9	58.75	11.0	135.0	33.0	36.0	31.553	33.93
-534.0	35.68	19.9	58.75	11.0	135.0	32.75	36.0	31.597	33.93
-534.0	35.68	19.9	58.75	11.0	135.0	32.0	36.0	31.641	33.93
-533.0	35.68	19.9	58.75	11.0	135.0	31.25	36.0	31.597	33.93
-534.0	35.68	19.9	58.75	11.0	135.0	31.0	36.0	31.553	33.93
-534.0	35.68	19.9	58.75	11.0	135.0	31.5	36.0	31.509	33.93
-534.0	35.68	19.8	58.75	11.0	135.0	32.25	36.0	31.465	33.93
-534.0	35.68	19.8	58.75	11.0	135.0	33.5	36.0	31.465	33.93
-534.0	35.68	19.8	58.75	11.0	135.0	33.75	36.0	31.465	33.93
-534.0	35.68	19.9	58.75	11.0	135.0	34.0	36.0	31.465	33.93
-534.0	35.68	19.8	58.75	11.0	135.0	34.0	36.0	31.465	33.93
-534.0	35.68	19.9	58.75	11.0	135.0	33.75	36.0	31.465	33.93
-534.0	35.68	19.9	58.75	11.0	135.0	33.75	36.0	31.465	33.93
-534.0	35.68	19.9	58.75	11.0	135.0	35.0	36.0	31.465	33.93
-534.0	35.68	19.9	58.75	11.0	135.0	37.75	36.0	31.465	33.93
-534.0	35.68	19.9	58.75	11.0	135.0	40.5	36.0	31.465	33.93
-534.0	35.68	19.9	58.75	11.0	135.0	43.75	36.0	31.465	33.93
-534.0	35.68	19.8	58.63	11.0	135.0	45.5	36.0	31.465	33.93
-534.0	35.68	19.8	58.75	11.0	135.0	46.75	36.0	31.465	33.93
-534.0	35.68	19.9	58.75	11.0	135.0	48.0	36.0	31.465	33.93
-534.0	35.68	19.9	58.75	11.0	135.0	49.0	36.0	31.465	33.93
-534.0	35.68	19.9	58.75	11.0	135.0	49.25	36.0	31.465	33.93
-534.0	35.68	19.9	58.75	11.0	135.0	50.25	36.0	31.465	33.93
-534.0	35.68	19.9	58.75	11.0	135.0	50.5	36.0	31.509	33.93
-534.0	35.68	19.9	58.75	11.0	135.0	51.25	36.0	31.553	33.93
-534.0	35.68	19.9	58.75	11.0	135.0	52.25	36.0	31.597	33.93
-534.0	35.68	19.9	58.75	11.0	135.0	51.5	36.0	31.641	33.93
-534.0	35.86	19.9	58.75	11.0	134.984375	50.0	36.0	31.641	33.93
-534.0	35.86	19.9	58.75	11.0	134.96875	50.25	36.0	31.641	33.93
-535.0	35.86	20.0	58.75	11.0	134.953125	51.25	36.0	31.641	33.93
-534.0	35.68	20.0	58.75	11.0	134.9375	53.0	36.0	31.641	33.93
-534.0	35.68	19.9	58.75	11.0	134.921875	55.5	36.0	31.641	33.93
-534.0	35.68	19.8	58.75	11.0	134.90625	58.5	36.0	31.641	33.93
-534.0	35.68	19.8	58.75	11.0	134.890625	61.5	36.0	31.641	33.93
-534.0	35.68	19.6	58.75	11.0	134.875	64.25	36.0	31.641	33.93
-534.0	35.68	19.6	58.75	11.0	134.859375	67.25	36.0	31.641	33.93
-535.0	35.68	19.6	58.75	11.0	134.84375	70.25	36.0	31.641	33.93
-534.0	35.68	19.6	58.75	11.0	134.828125	72.75	36.0	31.641	33.93
-534.0	35.68	19.8	58.75	11.0	134.8125	75.25	36.0	31.641	33.93
-534.0	35.68	19.6	58.75	11.0	134.796875	77.75	36.0	31.641	33.93
-534.0	35.68	19.6	58.75	11.0	134.78125	80.0	36.0	31.641	33.93
-534.0	35.68	19.8	58.75	11.0	134.765625	82.25	36.0	31.641	33.93
-534.0	35.68	19.8	58.75	11.0	134.75	84.75	36.0	31.641	33.93
-534.0	35.68	19.8	58.75	11.0	134.734375	87.0	36.0	31.641	33.93
-534.0	35.68	19.9	58.75	11.0	134.71875	89.0	36.0	31.641	33.93
-534.0	35.68	19.9	58.75	11.0	134.703125	90.75	36.0	31.641	33.93
-534.0	35.68	19.8	58.75	11.0	134.6875	92.5	36.0	31.641	33.93
-534.0	35.68	19.8	58.75	11.0	134.671875	94.0	36.0	31.597	33.93
-534.0	35.68	19.8	58.75	11.0	134.65625	95.0	36.0	31.553	33.93
-534.0	35.68	19.9	58.75	11.0	134.640625	96.25	36.0	31.509	33.93
-535.0	35.68	20.0	58.75	11.0	134.625	96.75	36.0	31.465	33.93
-535.0	35.68	20.1	58.75	11.0	134.609375	97.5	36.0	31.465	33.93
-535.0	35.68	20.1	58.75	11.0	134.59375	98.25	36.0	31.465	33.93
-534.0	35.68	20.3	58.75	11.0	134.578125	98.75	36.0	31.465	33.93
-535.0	35.68	20.3	58.75	11.0	134.5625	99.0	36.0	31.465	33.93
-535.0	35.68	20.3	58.75	11.0	134.546875	99.0	36.0	31.465	33.93
-534.0	35.68	20.1	58.75	11.0	134.53125	99.0	36.0	31.465	33.93
-535.0	35.68	20.1	58.75	11.0	134.515625	99.0	36.0	31.465	33.93
-535.0	35.68	20.1	58.75	11.0	134.5	99.0	36.0	31.465	33.93
-535.0	35.68	20.1	58.75	11.0	134.484375	99.0	36.0	31.465	33.93
-535.0	35.68	20.3	58.75	11.0	134.46875	99.0	36.0	31.465	33.93
-535.0	35.68	20.4	58.75	11.0	134.453125	99.0	36.0	31.465	33.93
-535.0	35.68	20.4	58.75	11.0	134.4375	99.0	36.0	31.465	33.93
-535.0	35.68	20.4	58.75	11.0	134.421875	99.0	36.0	31.465	33.93
-535.0	35.68	20.4	58.75	11.0	134.40625	99.0	36.0	31.465	33.93
-534.0	35.68	20.3	58.75	11.0	134.390625	99.0	36.0	31.465	33.93
-534.0	35.68	20.3	58.75	11.0	134.375	99.0	36.0	31.465	33.93
-534.0	35.68	20.1	58.75	11.0	134.359375	99.0	36.0	31.465	33.93
-534.0	35.68	20.1	58.75	11.0	134.34375	99.0	36.0	31.465	33.93
-534.0	35.68	20.1	58.75	11.0	134.328125	99.0	36.0	31.465	33.93
-534.0	35.68	20.1	58.75	11.0	134.3125	99.0	36.0	31.465	33.93
-534.0	35.68	20.0	58.75	11.0	134.296875	99.0	36.0	31.465	33.93
-534.0	35.68	20.0	58.75	11.0	134.28125	99.0	36.0	31.465	33.93
-534.0	35.68	20.0	58.75	11.0	134.265625	99.0	36.0	31.465	33.93
-534.0	35.68	20.0	58.75	11.0	134.25	99.0	36.0	31.465	33.93
-534.0	35.68	20.0	58.75	11.0	134.234375	99.0	36.0	31.465	33.93
-534.0	35.68	20.0	58.75	11.0	134.21875	99.0	36.0	31.465	33.93
-534.0	35.68	20.0	58.75	11.0	134.203125	99.0	36.0	31.465	33.93
-534.0	35.68	19.9	58.75	11.0	134.1875	99.0	36.0	31.465	33.93
-534.0	35.68	20.0	58.75	11.0	134.171875	99.0	36.0	31.465	33.93
-534.0	35.68	20.0	58.75	11.0	134.15625	99.0	36.0	31.465	33.93
-534.0	35.68	20.0	58.75	11.0	134.140625	99.0	36.0	31.465	33.93
-534.0	35.68	20.1	58.75	11.0	134.125	99.0	36.0	31.465	33.93
-534.0	35.68	20.3	58.75	11.015625	134.109375	99.0	36.0	31.465	33.93
-534.0	35.68	20.3	58.75	11.03125	134.09375	99.0	36.0	31.465	33.93
-534.0	35.68	20.3	58.75	11.046875	134.078125	99.0	36.0	31.465	33.93
-533.0	35.68	20.1	58.75	11.0625	134.0625	99.0	36.0	31.465	33.93
-533.0	35.68	20.1	58.75	11.078125	134.046875	99.0	36.0	31.465	33.93
-533.0	35.68	20.0	58.75	11.09375	134.03125	99.0	36.0	31.465	33.93
-533.0	35.68	20.0	58.75	11.109375	134.015625	99.0	36.0	31.465	33.93
-533.0	35.68	20.0	58.75	11.125	134.0	99.0	36.0	31.465	33.93
-534.0	35.68	19.9	58.75	11.140625	134.015625	99.0	36.0	31.465	33.93
-534.0	35.68	19.9	58.75	11.15625	134.03125	99.0	36.0	31.465	33.93
-534.0	35.68	19.8	58.75	11.171875	134.046875	99.0	36.0	31.465	33.93
-534.0	35.68	19.8	58.75	11.1875	134.0625	99.0	36.0	31.465	33.93
-534.0	35.68	19.8	58.75	11.203125	134.078125	99.0	36.0	31.465	33.93
-534.0	35.68	19.9	58.75	11.21875	134.09375	99.0	36.0	31.465	33.93
-533.0	35.68	19.8	58.75	11.234375	134.109375	99.0	36.0	31.465	33.93
-534.0	35.68	19.6	58.75	11.25	134.125	99.0	36.0	31.465	33.93
-534.0	35.68	19.6	58.75	11.265625	134.140625	99.0	36.0	31.465	33.93
-533.0	35.68	19.6	58.75	11.28125	134.15625	99.0	36.0	31.465	33.93
-533.0	35.68	19.6	58.75	11.296875	134.171875	99.0	36.0	31.465	33.93
-533.0	35.68	19.6	58.75	11.3125	134.1875	99.0	36.0	31.465	33.93
-533.0	35.68	19.6	58.75	11.328125	134.203125	99.0	36.0	31.465	33.93
-532.0	35.68	19.8	58.75	11.34375	134.21875	99.0	36.0	31.465	33.93
-533.0	35.68	19.8	58.75	11.359375	134.234375	99.0	36.0	31.465	33.93
-533.0	35.68	19.8	58.75	11.375	134.25	99.0	36.0	31.465	33.93
-532.0	35.68	19.8	58.75	11.390625	134.265625	99.0	36.0	31.509	33.93
-532.0	35.68	19.8	58.75	11.40625	134.28125	99.0	36.0	31.553	33.93
-531.0	35.68	19.8	58.75	11.421875	134.296875	99.0	36.0	31.597	33.93
-531.0	35.68	19.8	58.75	11.4375	134.3125	99.0	36.0	31.641	33.93
-531.0	35.68	19.8	58.75	11.453125	134.328125	99.0	36.0	31.641	33.93
-531.0	35.68	19.8	58.75	11.46875	134.34375	99.0	36.0	31.641	33.93
-531.0	35.68	19.8	58.75	11.484375	134.359375	99.0	36.0	31.641	33.93
-531.0	35.68	19.8	58.75	11.5	134.375	99.0	36.0	31.641	33.93
-530.0	35.68	19.8	58.75	11.515625	134.390625	99.0	36.0	31.641	33.93
-530.0	35.68	19.8	58.75	11.53125	134.40625	99.0	36.0	31.641	33.93
-530.0	35.68	19.9	58.75	11.546875	134.421875	99.0	36.0	31.641	33.93
-531.0	35.68	19.8	58.75	11.5625	134.4375	99.0	36.0	31.641	33.93
-531.0	35.68	19.8	58.75	11.578125	134.453125	99.0	36.0	31.597	33.93
-530.0	35.68	19.6	58.75	11.59375	134.46875	99.0	36.0	31.553	33.93
-529.0	35.68	19.6	58.75	11.609375	134.484375	99.0	36.0	31.509	33.93
-530.0	35.68	19.5	58.75	11.625	134.5	99.0	36.0	31.465	33.93
-530.0	35.68	19.5	58.75	11.640625	134.515625	99.0	36.0	31.465	33.93
-530.0	35.68	19.6	58.75	11.65625	134.53125	99.0	36.0	31.465	33.93
-530.0	35.68	19.6	58.75	11.671875	134.546875	99.0	36.0	31.465	33.93
-530.0	35.68	19.8	58.75	11.6875	134.5625	99.0	36.0	31.465	33.93
-530.0	35.68	19.8	58.75	11.703125	134.578125	99.0	36.0	31.465	33.93
-530.0	35.68	19.8	58.75	11.71875	134.59375	99.0	36.0	31.465	33.93
-529.0	35.68	19.8	58.75	11.734375	134.609375	99.0	36.0	31.465	33.93
-529.0	35.68	19.8	58.75	11.75	134.625	99.0	36.0	31.465	33.93
-530.0	35.68	19.6	58.75	11.765625	134.640625	99.0	36.0	31.465	33.93
-530.0	35.68	19.8	58.75	11.78125	134.65625	99.0	36.0	31.465	33.93
-530.0	35.68	19.8	58.75	11.796875	134.671875	99.0	36.0	31.465	33.93
-530.0	35.68	19.8	58.75	11.8125	134.6875	99.0	36.0	31.465	33.93
-529.0	35.68	19.8	58.75	11.828125	134.703125	99.0	36.0	31.465	33.93
-530.0	35.68	19.6	58.75	11.84375	134.71875	99.0	36.0	31.465	33.93
-530.0	35.68	19.5	58.75	11.859375	134.734375	99.0	36.0	31.465	33.93
-529.0	35.68	19.6	58.75	11.875	134.75	99.0	36.0	31.465	33.93
-529.0	35.68	19.6	58.75	11.890625	134.765625	99.0	36.0	31.509	33.93
-529.0	35.68	19.6	58.75	11.90625	134.78125	99.0	36.0	31.553	33.93
-529.0	35.68	19.8	58.75	11.921875	134.796875	99.0	36.0	31.597	33.93
-529.0	35.68	19.6	58.75	11.9375	134.8125	99.0	36.0	31.641	33.93
-529.0	35.68	19.6	58.75	11.953125	134.828125	99.0	36.0	31.641	33.93
-529.0	35.68	19.6	58.75	11.96875	134.84375	99.0	36.0	31.641	33.93
-529.0	35.68	19.6	58.75	11.984375	134.859375	99.0	36.0	31.641	33.93
-529.0	35.68	19.6	58.75	12.0	134.875	99.0	36.0	31.641	33.93
-529.0	35.68	19.6	58.75	12.0	134.890625	99.0	36.0	31.641	33.93
-529.0	35.68	19.6	58.75	12.0	134.90625	99.0	36.0	31.641	33.93
-529.0	35.68	19.6	58.75	12.0	134.921875	99.0	36.0	31.641	33.93
-530.0	35.68	19.6	58.75	12.0	134.9375	99.0	36.0	31.641	33.93
-530.0	35.68	19.8	58.75	12.0	134.953125	99.0	36.0	31.597	33.93
-530.0	35.68	19.6	58.75	12.0	134.96875	99.0	36.0	31.553	33.93
-529.0	35.68	19.6	58.75	12.0	134.984375	99.0	36.0	31.509	34.0175
-529.0	35.86	19.5	58.75	12.0	135.0	99.0	26.0	31.465	34.105
-530.0	35.68	16.9	52.88	12.0	135.0	99.0	24.0	32.12425	34.1925
-529.0	35.68	15.3	49.0	12.0	135.0	99.0	22.0	32.7835	34.28
-529.0	35.68	13.9	45.5	12.0	135.0	99.0	20.0	33.44275	34.28
-529.0	35.68	12.8	42.63	12.0	135.0	99.0	20.0	34.102	34.28
-227.0	135.0	0.0	0.0	23.0	36.0	26.5	1536.0	23.73	-90.0
-227.0	36.04	0.0	1.5	23.0	36.0	26.75	14.0	23.73	-64.115
-227.0	36.04	0.0	3.5	23.0	36.0	27.0	14.0	23.73	-38.23
-227.0	36.04	0.0	5.63	23.0	36.0	27.5	14.0	16.34725	-12.345
-227.0	36.04	0.0	7.88	23.01785714	36.0	28.0	14.0	8.9645	13.54
-227.0	36.04	0.0	10.0	23.03571429	36.0	28.75	14.0	1.58175	18.11
-227.0	36.04	0.0	12.0	23.05357143	36.0	29.5	14.0	-5.801	22.68
-227.0	36.04	0.0	14.0	23.07142857	36.0	30.5	14.0	5.1855	27.25
-227.0	36.04	0.0	15.75	23.08928571	36.0	31.25	14.0	16.172	31.82
-227.0	36.04	0.0	17.5	23.10714286	36.0	32.25	14.0	27.1585	32.3475
-227.0	36.04	0.0	18.88	23.125	36.0	33.0	14.0	38.145	32.875
-227.0	36.04	0.0	20.25	23.14285714	36.0	33.75	14.0	38.23275	33.4025
-227.0	36.04	0.8	21.38	23.16071429	37.85714286	34.75	14.0	38.3205	33.93
-227.0	36.04	1.8	22.38	23.17857143	39.71428571	35.25	14.0	38.40825	33.84
-227.0	36.04	2.0	23.25	23.19642857	41.57142857	36.0	14.0	38.496	33.75
-227.0	36.04	2.1	24.13	23.21428571	43.42857143	36.5	16.0	38.496	33.66
-227.0	36.04	2.5	24.88	23.23214286	45.28571429	37.0	16.0	38.496	33.57
-227.0	36.04	2.8	25.5	23.25	47.14285714	37.5	16.0	38.496	33.5275
-227.0	36.04	2.9	26.0	23.26785714	49.0	38.0	16.0	38.496	33.485
-228.0	36.04	3.1	26.5	23.28571429	50.85714286	38.25	16.0	38.40825	33.4425
-227.0	36.04	3.6	27.5	23.30357143	52.71428571	39.0	16.0	38.3205	33.4
-227.0	36.04	4.3	28.88	23.32142857	54.57142857	39.75	18.0	38.23275	33.4425
-228.0	36.04	4.9	30.13	23.33928571	56.42857143	40.25	18.0	38.145	33.485
-227.0	36.04	5.6	31.5	23.35714286	58.28571429	40.5	18.0	37.7495	33.5275
-227.0	36.04	6.3	32.88	23.375	60.14285714	41.25	18.0	37.354	33.57
-228.0	36.04	7.0	34.25	23.39285714	62.0	41.5	20.0	36.9585	33.57
-227.0	36.04	7.9	35.75	23.41071429	63.85714286	42.0	20.0	36.563	33.57
-227.0	36.04	8.8	37.13	23.42857143	65.71428571	42.25	20.0	36.21125	33.57
-227.0	36.04	9.5	38.63	23.44642857	67.57142857	42.5	22.0	35.8595	33.57
-227.0	36.04	10.3	40.13	23.46428571	69.42857143	43.0	22.0	35.50775	33.5275
-227.0	36.04	11.0	41.63	23.48214286	71.28571429	43.5	22.0	35.156	33.485
-227.0	36.04	11.8	43.13	23.5	73.14285714	44.0	24.0	34.7605	33.4425
-227.0	36.04	12.5	44.63	23.51785714	75.0	44.5	24.0	34.365	33.4
-227.0	36.04	13.3	46.13	23.53571429	76.85714286	46.0	26.0	33.9695	33.4425
-227.0	36.04	13.9	47.75	23.55357143	78.71428571	46.75	26.0	33.574	33.485
-227.0	36.04	14.6	49.38	23.57142857	80.57142857	47.0	28.0	33.2225	33.5275
-227.0	36.04	15.5	50.88	23.58928571	82.42857143	47.5	30.0	32.871	33.57
-227.0	36.04	16.4	52.5	23.60714286	84.28571429	48.25	32.0	32.5195	33.57
-227.0	36.04	17.3	54.0	23.625	86.14285714	48.5	32.0	32.168	33.57
-227.0	36.04	18.1	55.5	23.64285714	88.0	48.75	34.0	32.124	33.57
-227.0	36.04	18.9	56.88	23.66071429	89.85714286	49.0	34.0	32.08	33.57
-227.0	36.04	19.5	57.88	23.67857143	91.71428571	49.0	36.0	32.036	33.57
-227.0	36.04	20.1	59.0	23.69642857	93.57142857	49.5	38.0	31.992	33.57
-227.0	36.04	20.6	60.13	23.71428571	95.42857143	49.75	38.0	31.90425	33.57
-227.0	36.04	21.0	61.13	23.73214286	97.28571429	50.5	38.0	31.8165	33.57
-227.0	36.04	20.8	61.13	23.75	99.14285714	52.25	38.0	31.72875	33.57
-227.0	36.04	20.5	60.88	23.76785714	101.0	54.0	38.0	31.641	33.57
-227.0	36.04	20.5	60.88	23.78571429	102.8571429	54.75	38.0	31.597	33.57
-227.0	36.04	20.4	60.38	23.80357143	104.7142857	62.5	36.0	31.553	33.57
-227.0	36.04	20.3	60.25	23.82142857	106.5714286	62.75	36.0	31.509	33.57
-227.0	36.04	20.1	60.25	23.83928571	108.4285714	63.25	36.0	31.465	33.57
-227.0	36.04	20.1	60.25	23.85714286	110.2857143	64.0	36.0	31.465	33.57
-227.0	36.04	20.1	60.38	23.875	112.1428571	65.0	36.0	31.465	33.57
-227.0	36.04	20.1	60.38	23.89285714	114.0	66.0	36.0	31.465	33.57
-227.0	36.04	20.1	60.38	23.91071429	115.8571429	66.5	36.0	31.465	33.57
-227.0	36.04	20.1	60.25	23.92857143	117.7142857	66.75	36.0	31.465	33.57
-227.0	36.04	20.0	60.25	23.94642857	119.5714286	67.0	36.0	31.465	33.57
-227.0	36.04	20.0	60.25	23.96428571	121.4285714	67.5	36.0	31.465	33.57
-227.0	36.04	20.0	60.25	23.98214286	123.2857143	68.25	36.0	31.465	33.57
-227.0	36.04	20.0	60.25	24.0	125.1428571	69.0	36.0	31.465	33.57
-227.0	36.04	20.1	60.25	24.109375	127.0	69.5	36.0	31.465	33.57
-227.0	36.04	20.3	60.25	24.21875	128.8571429	70.25	36.0	31.465	33.57
-227.0	36.04	20.4	60.25	24.328125	130.7142857	71.25	36.0	31.465	33.57
-227.0	36.04	20.3	60.25	24.4375	132.5714286	72.0	36.0	31.465	33.57
-227.0	36.04	20.3	60.25	24.546875	134.4285714	73.0	36.0	31.465	33.57
-227.0	36.04	20.3	60.25	24.65625	136.28571430000002	74.0	36.0	31.465	33.57
-227.0	36.04	20.1	60.25	24.765625	138.1428571	76.5	36.0	31.465	33.57
-227.0	36.04	20.1	60.25	24.875	140.0	77.5	36.0	31.465	33.57
-227.0	36.04	20.1	60.25	24.984375	141.421875	78.25	36.0	31.465	33.57
-227.0	36.04	20.3	60.25	25.09375	142.84375	79.25	36.0	31.465	33.57
-227.0	36.04	20.4	60.25	25.203125	144.265625	81.5	36.0	31.465	33.57
-227.0	36.04	20.5	60.25	25.3125	145.6875	84.0	36.0	31.465	33.57
-227.0	36.04	20.6	60.25	25.421875	147.109375	86.0	36.0	31.465	33.57
-227.0	36.04	20.6	60.25	25.53125	148.53125	87.75	36.0	31.465	33.57
-227.0	36.04	20.5	60.25	25.640625	149.953125	89.75	36.0	31.465	33.57
-227.0	36.04	20.5	60.25	25.75	151.375	91.5	36.0	31.465	33.57
-226.0	36.04	20.5	60.25	25.859375	152.796875	93.25	36.0	31.465	33.57
-226.0	36.04	20.5	60.25	25.96875	154.21875	94.25	36.0	31.465	33.57
-226.0	36.04	20.5	60.25	26.078125	155.640625	94.5	36.0	31.465	33.57
-227.0	36.04	20.3	60.25	26.1875	157.0625	95.25	36.0	31.465	33.57
-227.0	36.04	20.3	60.25	26.296875	158.484375	95.25	36.0	31.465	33.57
-227.0	36.04	20.1	60.25	26.40625	159.90625	95.0	36.0	31.465	33.57
-227.0	36.04	20.0	60.25	26.515625	161.328125	94.75	36.0	31.465	33.57
-226.0	36.04	20.0	60.25	26.625	162.75	95.5	36.0	31.465	33.57
-226.0	36.04	20.0	60.25	26.734375	164.171875	96.5	36.0	31.465	33.57
-227.0	36.04	20.1	60.25	26.84375	165.59375	98.25	36.0	31.465	33.57
-227.0	36.04	20.1	60.25	26.953125	167.015625	99.0	36.0	31.465	33.57
-226.0	36.04	20.3	60.25	27.0625	168.4375	99.0	36.0	31.465	33.57
-226.0	36.04	20.3	60.25	27.171875	169.859375	99.0	36.0	31.465	33.57
-226.0	36.04	20.3	60.13	27.28125	171.28125	99.0	36.0	31.465	33.57
-226.0	36.04	20.3	60.13	27.390625	172.703125	99.0	36.0	31.465	33.57
-226.0	36.04	20.3	60.13	27.5	174.125	99.0	36.0	31.465	33.57
-227.0	36.04	20.3	60.13	27.609375	175.546875	99.0	36.0	31.465	33.57
-227.0	36.04	20.3	60.13	27.71875	176.96875	99.0	36.0	31.465	33.57
-227.0	36.04	20.3	60.13	27.828125	178.390625	99.0	36.0	31.465	33.57
-226.0	36.04	20.3	60.13	27.9375	179.8125	99.0	36.0	31.465	33.57
-226.0	36.04	20.1	60.13	28.046875	181.234375	99.0	36.0	31.465	33.57
-226.0	36.04	20.3	60.13	28.15625	182.65625	99.0	36.0	31.465	33.57
-226.0	36.04	20.3	60.13	28.265625	184.078125	99.0	36.0	31.465	33.57
-226.0	36.04	20.3	60.13	28.375	185.5	99.0	36.0	31.465	33.57
-226.0	36.04	20.3	60.13	28.484375	186.921875	99.0	36.0	31.465	33.57
-227.0	36.04	20.3	60.13	28.59375	188.34375	99.0	36.0	31.465	33.57
-227.0	36.04	20.3	60.13	28.703125	189.765625	99.0	36.0	31.465	33.57
-226.0	36.04	20.3	60.13	28.8125	191.1875	99.0	36.0	31.465	33.57
-227.0	36.04	20.1	60.13	28.921875	192.609375	99.0	36.0	31.465	33.57
-227.0	36.04	20.1	60.13	29.03125	194.03125	99.0	36.0	31.465	33.57
-227.0	36.04	20.1	60.13	29.140625	195.453125	99.0	36.0	31.465	33.57
-227.0	36.04	20.3	60.13	29.25	196.875	99.0	36.0	31.465	33.57
-227.0	36.04	20.4	60.13	29.359375	198.296875	99.0	36.0	31.465	33.57
-227.0	36.04	20.4	60.13	29.46875	199.71875	99.0	36.0	31.465	33.57
-226.0	41.48	20.4	60.13	29.578125	201.140625	99.0	36.0	31.465	33.57
-226.0	42.89	20.8	60.5	29.6875	202.5625	99.0	40.0	31.1135	33.57
-226.0	43.07	21.6	62.13	29.796875	203.984375	99.0	42.0	30.762	33.57
-226.0	43.07	22.6	63.75	29.90625	205.40625	99.0	44.0	30.4105	33.57
-226.0	43.07	23.6	65.63	30.015625	206.828125	99.0	46.0	30.059	33.57
-226.0	43.07	25.1	68.0	30.125	208.25	99.0	52.0	28.16925	33.57
-226.0	43.07	27.4	70.63	30.234375	209.671875	99.0	58.0	26.2795	33.57
-226.0	43.07	30.5	74.13	30.34375	211.09375	99.0	66.0	24.38975	33.57
-226.0	43.07	34.4	77.88	30.453125	212.515625	99.0	72.0	22.5	33.57
-226.0	43.07	35.6	78.38	30.5625	213.9375	99.0	72.0	22.544	33.57
-226.0	43.07	35.5	78.13	30.671875	215.359375	99.0	70.0	22.588	33.57
-226.0	43.07	35.4	78.0	30.78125	216.78125	99.0	70.0	22.632	33.57
-226.0	43.07	35.3	77.75	30.890625	218.203125	99.0	70.0	22.676	33.57
-226.0	43.07	35.3	77.75	31.0	219.625	99.0	70.0	22.41225	33.57
-226.0	43.07	35.1	77.75	30.953125	221.046875	99.0	70.0	22.1485	33.57
-226.0	43.07	35.3	77.63	30.90625	222.46875	99.0	70.0	21.88475	33.57
-226.0	43.07	35.3	77.38	30.859375	223.890625	96.75	70.0	21.621	33.57
-226.0	43.07	35.1	77.13	30.8125	225.3125	92.5	70.0	21.35725	33.57
-226.0	43.07	35.1	77.0	30.765625	226.734375	88.0	70.0	21.0935	33.57
-226.0	43.07	35.1	77.0	30.71875	228.15625	83.25	70.0	20.82975	33.57
-225.0	43.07	35.1	76.75	30.671875	229.578125	78.5	70.0	20.566	33.57
-225.0	36.04	34.9	76.25	30.625	231.0	74.0	66.0	21.26925	33.57
-225.0	36.04	33.4	74.25	30.578125	230.28125	70.0	62.0	21.9725	33.57
-225.0	36.04	31.5	71.88	30.53125	229.5625	66.25	56.0	22.67575	33.5275
-225.0	36.04	29.4	69.38	30.484375	228.84375	63.5	50.0	23.379	33.485
-226.0	36.04	27.1	67.25	30.4375	228.125	60.5	42.0	25.48825	33.4425
-225.0	36.04	24.5	65.13	30.390625	227.40625	58.0	38.0	27.5975	33.4
-225.0	36.04	22.5	63.0	30.34375	226.6875	55.5	36.0	29.70675	33.4425
-225.0	36.04	21.0	60.88	30.296875	225.96875	53.75	34.0	31.816	33.485
-225.0	36.04	20.0	59.38	30.25	225.25	52.0	36.0	31.816	33.5275
-225.0	36.04	19.9	59.38	30.203125	224.53125	51.0	36.0	31.816	33.57
-224.0	36.04	20.0	59.5	30.15625	223.8125	50.0	36.0	31.816	33.57
-225.0	36.04	20.0	59.63	30.109375	223.09375	49.25	36.0	31.816	33.57
-225.0	36.04	20.1	59.75	30.0625	222.375	48.5	36.0	31.816	33.57
-225.0	36.04	20.3	59.75	30.015625	221.65625	47.75	36.0	31.816	33.57
-224.0	36.04	20.3	59.88	29.96875	220.9375	47.75	36.0	31.816	33.57
-224.0	36.04	20.3	59.88	29.921875	220.21875	47.5	36.0	31.816	33.57
-224.0	36.04	20.4	59.88	29.875	219.5	47.75	36.0	31.816	33.57
-224.0	36.04	20.4	59.88	29.828125	218.78125	48.75	36.0	31.816	33.57
-224.0	36.04	20.4	59.88	29.78125	218.0625	49.75	36.0	31.816	33.57
-224.0	36.04	20.4	59.88	29.734375	217.34375	50.5	36.0	31.816	33.57
-224.0	36.04	20.5	60.0	29.6875	216.625	51.25	36.0	31.816	33.57
-224.0	36.04	20.5	60.0	29.640625	215.90625	52.25	36.0	31.816	33.57
-224.0	36.04	20.5	60.0	29.59375	215.1875	53.0	36.0	31.816	33.57
-224.0	36.04	20.6	60.0	29.546875	214.46875	54.0	36.0	31.816	33.57
-224.0	36.04	20.6	60.0	29.5	213.75	55.0	36.0	31.816	33.57
-224.0	39.9	20.6	60.0	29.453125	213.03125	56.25	36.0	31.816	33.57
-224.0	39.9	20.6	60.0	29.40625	212.3125	57.0	36.0	31.816	33.57
-224.0	41.31	20.5	60.0	29.359375	211.59375	57.5	38.0	31.816	33.57
-224.0	41.31	21.1	61.13	29.3125	210.875	57.5	40.0	31.24475	33.57
-223.0	41.31	22.0	62.63	29.265625	210.15625	57.25	42.0	30.6735	33.57
-224.0	41.31	23.1	64.38	29.21875	209.4375	57.25	44.0	30.10225	33.57
-223.0	41.31	24.4	66.38	29.171875	208.71875	57.0	48.0	29.531	33.57
-223.0	41.31	25.6	68.0	29.125	208.0	57.0	48.0	29.31125	33.57
-223.0	41.13	25.9	68.25	29.078125	207.28125	57.25	46.0	29.0915	33.57
-223.0	41.13	25.8	68.0	29.03125	206.5625	57.75	46.0	28.87175	33.57
-223.0	41.13	25.6	67.88	28.984375	205.84375	58.0	46.0	28.652	33.57
-223.0	41.13	25.6	67.88	28.9375	205.125	57.5	46.0	28.696	33.57
-223.0	41.13	25.5	67.75	28.890625	204.40625	57.25	46.0	28.74	33.57
-223.0	41.13	25.4	67.75	28.84375	203.6875	57.25	46.0	28.784	33.57
-223.0	41.13	25.4	67.75	28.796875	202.96875	56.5	46.0	28.828000000000007	33.57
-222.0	41.13	25.4	67.75	28.75	202.25	56.5	46.0	28.74025	33.57
-222.0	41.13	25.4	67.75	28.703125	201.53125	57.25	46.0	28.6525	33.57
-222.0	41.13	25.4	67.75	28.65625	200.8125	56.75	46.0	28.56475	33.57
-222.0	41.31	25.5	68.0	28.609375	200.09375	56.25	48.0	28.477	33.57
-222.0	41.31	26.0	68.63	28.5625	199.375	55.25	48.0	28.477	33.57
-222.0	41.31	26.1	68.75	28.515625	198.65625	54.75	48.0	28.477	33.57
-222.0	41.31	25.9	68.38	28.46875	197.9375	54.0	48.0	28.477	33.57
-222.0	41.31	25.9	68.25	28.421875	197.21875	53.25	48.0	28.477	33.57
-222.0	41.31	25.8	68.25	28.375	196.5	53.0	46.0	28.477	33.57
-221.0	41.31	25.6	68.13	28.328125	195.78125	52.5	48.0	28.477	33.57
-221.0	41.31	25.6	68.25	28.28125	195.0625	52.0	48.0	28.477	33.57
-221.0	41.31	25.6	68.25	28.234375	194.34375	51.5	48.0	28.477	33.57
-221.0	41.31	25.6	68.25	28.1875	193.625	51.25	48.0	27.9935	33.57
-221.0	41.66	25.8	68.5	28.140625	192.90625	51.5	48.0	27.51	33.57
-221.0	41.84	27.3	70.38	28.09375	192.1875	51.5	58.0	27.0265	33.57
-221.0	41.84	29.1	72.38	28.046875	191.46875	50.75	56.0	26.543000000000006	33.57
-220.0	41.84	29.1	72.63	28.0	190.75	49.25	56.0	26.543000000000006	33.57
-220.0	41.84	29.1	72.63	27.96875	190.03125	47.75	54.0	26.543000000000006	33.57
-220.0	41.84	29.0	72.5	27.9375	189.3125	46.5	54.0	26.543000000000006	33.57
-220.0	39.9	29.0	72.5	27.90625	188.59375	45.5	54.0	26.543000000000006	33.57
-220.0	36.04	28.4	71.63	27.875	187.875	44.5	50.0	27.50975	33.57
-220.0	36.04	27.1	69.75	27.84375	187.15625	43.5	46.0	28.4765	33.57
-220.0	36.04	25.6	67.63	27.8125	186.4375	42.75	42.0	29.44325	33.57
-220.0	36.04	24.0	65.25	27.78125	185.71875	42.25	38.0	30.41	33.57
-220.0	36.04	22.5	63.13	27.75	185.0	41.5	36.0	30.7615	33.57
-220.0	36.04	21.1	61.25	27.71875	184.578125	40.75	34.0	31.113000000000003	33.57
-220.0	36.04	20.1	59.5	27.6875	184.15625	40.25	36.0	31.4645	33.57
-220.0	36.04	20.1	59.38	27.65625	183.734375	39.75	36.0	31.816	33.57
-219.0	36.04	20.1	59.5	27.625	183.3125	39.25	36.0	31.816	33.57
-219.0	36.04	20.3	59.63	27.59375	182.890625	39.0	36.0	31.816	33.57
-219.0	36.04	20.3	59.75	27.5625	182.46875	38.75	36.0	31.816	33.57
-219.0	36.04	20.4	59.75	27.53125	182.046875	38.5	36.0	31.816	33.57
-219.0	36.04	20.4	59.75	27.5	181.625	38.5	36.0	31.816	33.57
-219.0	36.04	20.4	59.88	27.46875	181.203125	38.5	36.0	31.816	33.57
-219.0	36.04	20.5	59.88	27.4375	180.78125	38.25	36.0	31.816	33.57
-219.0	36.04	20.5	59.88	27.40625	180.359375	38.25	36.0	31.816	33.57
-219.0	36.04	20.5	59.88	27.375	179.9375	38.5	36.0	31.816	33.57
-219.0	36.04	20.5	59.88	27.34375	179.515625	38.5	36.0	31.816	33.57
-219.0	36.04	20.5	59.88	27.3125	179.09375	38.75	36.0	31.816	33.57
-219.0	36.04	20.6	59.88	27.28125	178.671875	38.75	36.0	31.816	33.57
-219.0	36.04	20.6	59.88	27.25	178.25	38.75	36.0	31.816	33.57
-219.0	36.04	20.6	60.0	27.21875	177.828125	38.75	36.0	31.816	33.57
-218.0	36.04	20.6	60.0	27.1875	177.40625	39.25	36.0	31.816	33.57
-219.0	36.04	20.6	60.0	27.15625	176.984375	39.5	36.0	31.816	33.57
-218.0	36.04	20.6	60.0	27.125	176.5625	39.75	36.0	31.816	33.57
-218.0	36.04	20.6	60.0	27.09375	176.140625	40.0	36.0	31.816	33.57
-218.0	36.04	20.6	60.0	27.0625	175.71875	40.5	36.0	31.816	33.57
-218.0	36.04	20.6	60.0	27.03125	175.296875	40.75	36.0	31.816	33.57
-218.0	36.04	20.6	60.0	27.0	174.875	41.25	36.0	31.816	33.57
-218.0	36.04	20.6	60.0	26.96875	174.453125	42.25	36.0	31.816	33.57
-218.0	36.04	20.6	60.0	26.9375	174.03125	42.5	36.0	31.816	33.57
-218.0	36.04	20.6	60.0	26.90625	173.609375	42.75	36.0	31.816	33.57
-217.0	36.04	20.6	60.0	26.875	173.1875	44.5	36.0	31.816	33.57
-217.0	36.04	20.6	60.0	26.84375	172.765625	47.0	36.0	31.816	33.57
-217.0	36.04	20.6	60.0	26.8125	172.34375	49.25	36.0	31.816	33.57
-217.0	36.04	20.6	60.0	26.78125	171.921875	50.0	36.0	31.816	33.57
-217.0	36.04	20.8	60.0	26.75	171.5	49.75	36.0	31.816	33.57
-217.0	36.04	20.8	60.0	26.71875	171.078125	49.5	36.0	31.816	33.57
-217.0	36.04	20.8	60.0	26.6875	170.65625	49.25	36.0	31.816	33.57
-216.0	36.04	20.8	60.0	26.65625	170.234375	48.75	36.0	31.816	33.57
-217.0	36.04	20.8	60.0	26.625	169.8125	48.25	36.0	31.816	33.57
-216.0	36.04	20.8	60.0	26.59375	169.390625	47.5	36.0	31.816	33.57
-216.0	36.04	20.8	60.0	26.5625	168.96875	46.75	36.0	31.816	33.57
-216.0	36.04	20.6	60.0	26.53125	168.546875	47.0	36.0	31.816	33.57
-216.0	36.04	20.8	60.0	26.5	168.125	46.75	36.0	31.816	33.57
-216.0	36.04	20.8	60.0	26.46875	167.703125	46.0	36.0	31.816	33.57
-216.0	36.04	20.8	60.0	26.4375	167.28125	45.75	36.0	31.816	33.57
-215.0	36.04	20.8	60.0	26.40625	166.859375	46.0	36.0	31.816	33.57
-215.0	36.04	20.8	60.0	26.375	166.4375	45.75	36.0	31.816	33.57
-215.0	36.04	20.8	60.0	26.34375	166.015625	45.5	36.0	31.816	33.57
-215.0	36.04	20.8	60.0	26.3125	165.59375	46.0	36.0	31.816	33.57
-215.0	36.04	20.8	60.0	26.28125	165.171875	46.5	36.0	31.816	33.57
-215.0	36.04	20.8	60.0	26.25	164.75	46.5	36.0	31.816	33.57
-215.0	36.04	20.8	60.0	26.21875	164.328125	46.75	36.0	31.816	33.57
-215.0	36.04	20.8	60.0	26.1875	163.90625	47.25	36.0	31.816	33.57
-215.0	36.04	20.8	60.0	26.15625	163.484375	48.0	36.0	31.816	33.57
-215.0	36.04	20.8	60.0	26.125	163.0625	48.5	36.0	31.816	33.57
-215.0	36.04	20.8	60.0	26.09375	162.640625	49.25	36.0	31.816	33.57
-215.0	36.04	20.8	60.13	26.0625	162.21875	49.75	36.0	31.816	33.57
-215.0	36.04	20.8	60.0	26.03125	161.796875	50.5	36.0	31.816	33.57
-215.0	36.04	20.8	60.13	26.0	161.375	51.25	36.0	31.816	33.57
-215.0	36.04	20.8	60.13	26.0	160.953125	52.5	36.0	31.816	33.57
-215.0	36.04	20.8	60.0	26.0	160.53125	53.75	36.0	31.816	33.57
-215.0	36.04	20.8	60.0	26.0	160.109375	54.75	36.0	31.816	33.57
-215.0	36.04	20.9	60.0	26.0	159.6875	56.75	36.0	31.816	33.57
-216.0	36.04	21.0	60.0	26.0	159.265625	60.0	36.0	31.816	33.57
-216.0	36.04	21.0	60.0	26.0	158.84375	63.5	36.0	31.816	33.57
-216.0	36.04	21.0	60.0	26.0	158.421875	66.0	36.0	31.816	33.57
-215.0	36.04	21.1	60.0	26.0	158.0	68.25	36.0	31.816	33.57
-215.0	36.04	21.0	60.0	26.0	157.984375	70.0	36.0	31.816	33.57
-215.0	36.04	21.0	60.0	26.0	157.96875	70.25	36.0	31.816	33.57
-215.0	36.04	20.9	60.0	26.0	157.953125	68.75	36.0	31.816	33.57
-215.0	36.04	20.8	60.0	26.0	157.9375	65.75	36.0	31.816	33.57
-215.0	36.04	20.6	60.0	26.0	157.921875	63.0	36.0	31.816	33.57
-215.0	36.04	20.6	60.0	26.0	157.90625	61.0	36.0	31.816	33.57
-215.0	36.04	20.6	60.0	26.0	157.890625	59.75	36.0	31.816	33.57
-215.0	36.04	20.8	60.0	26.0	157.875	59.0	36.0	31.77225	33.57
-215.0	36.04	20.6	60.0	26.0	157.859375	59.25	36.0	31.7285	33.57
-215.0	36.04	20.6	60.0	26.0	157.84375	60.75	36.0	31.68475	33.57
-215.0	36.04	20.6	60.0	26.0	157.828125	63.25	36.0	31.641	33.57
-215.0	36.04	20.6	60.0	26.0	157.8125	66.0	36.0	31.641	33.57
-215.0	36.04	20.8	60.13	26.0	157.796875	69.0	36.0	31.641	33.57
-215.0	36.04	20.6	60.13	26.0	157.78125	71.5	36.0	31.641	33.57
-215.0	36.04	20.6	60.0	26.0	157.765625	74.25	36.0	31.641	33.57
-215.0	36.04	20.6	60.0	26.0	157.75	75.25	36.0	31.641	33.57
-215.0	36.04	20.6	60.0	26.0	157.734375	76.5	36.0	31.641	33.57
-215.0	36.04	20.6	60.0	26.0	157.71875	77.0	36.0	31.641	33.57
-215.0	36.04	20.6	60.0	26.0	157.703125	77.5	36.0	31.641	33.57
-215.0	36.04	20.8	60.0	26.0	157.6875	78.25	36.0	31.641	33.57
-215.0	36.04	20.6	60.0	26.0	157.671875	78.5	36.0	31.641	33.57
-215.0	36.04	20.6	60.0	26.0	157.65625	79.5	36.0	31.641	33.57
-214.0	36.04	20.6	60.0	26.0	157.640625	80.25	36.0	31.641	33.57
-215.0	36.04	20.6	60.0	26.0	157.625	81.0	36.0	31.641	33.57
-214.0	36.04	20.6	60.0	26.0	157.609375	81.0	36.0	31.641	33.57
-214.0	36.04	20.6	60.0	26.0	157.59375	81.25	36.0	31.641	33.57
-214.0	36.04	20.6	60.0	26.0	157.578125	81.75	36.0	31.641	33.57
-214.0	36.04	20.6	60.0	26.0	157.5625	82.0	36.0	31.641	33.57
-214.0	36.04	20.6	60.0	26.0	157.546875	82.25	36.0	31.641	33.57
-214.0	36.04	20.6	60.0	26.0	157.53125	82.75	36.0	31.641	33.57
-214.0	36.04	20.6	60.0	26.0	157.515625	83.5	36.0	31.641	33.57
-214.0	36.04	20.6	60.0	26.0	157.5	84.0	36.0	31.641	33.57
-214.0	36.04	20.6	60.0	26.0	157.484375	83.75	36.0	31.641	33.57
-214.0	36.04	20.6	60.0	26.0	157.46875	84.0	36.0	31.641	33.57
-213.0	36.04	20.6	60.0	26.0	157.453125	84.0	36.0	31.641	33.57
-213.0	36.04	20.6	60.0	26.0	157.4375	84.25	36.0	31.641	33.57
-213.0	36.04	20.6	60.0	26.0	157.421875	84.5	36.0	31.641	33.57
-213.0	36.04	20.6	60.0	26.0	157.40625	84.0	36.0	31.641	33.57
-213.0	36.04	20.6	60.0	26.0	157.390625	83.75	36.0	31.641	33.57
-213.0	36.04	20.6	60.0	26.0	157.375	84.25	36.0	31.641	33.57
-213.0	36.04	20.6	60.0	26.0	157.359375	86.0	36.0	31.641	33.57
-213.0	36.04	20.6	60.0	26.0	157.34375	86.5	36.0	31.641	33.57
-213.0	36.04	20.6	60.0	26.0	157.328125	87.25	36.0	31.641	33.57
-213.0	36.04	20.8	60.0	26.0	157.3125	88.0	36.0	31.641	33.57
-213.0	36.04	20.8	60.0	26.0	157.296875	87.75	36.0	31.641	33.57
-213.0	36.04	20.6	60.0	26.0	157.28125	88.0	36.0	31.641	33.57
-213.0	36.04	20.6	60.0	26.0	157.265625	89.0	36.0	31.641	33.57
-212.0	36.04	20.6	60.0	26.0	157.25	87.75	36.0	31.641	33.57
[truncated: 15,276 more rows]
